# Supplementary material for: Metabolic profiling of isolated mitochondria and cytoplasm reveals compartment-specific metabolic responses
Source: Metabolomics. 2018 Mar 31;14(5):59. doi: 10.1007/s11306-018-1352-x (PMC5878833; doi:10.1007/s11306-018-1352-x)
Supplement: Supplementary file 2 — Supplementary Table S1 Including raw data and all the processed data. (XLSX 577 KB) [file 11306_2018_1352_MOESM2_ESM.xlsx]

## Sheet: ISmatrix
Original data from GC-MS
		Blank1	Blank2	Blank3	Mito_atp4_1	Mito_atp4_2	Mito_atp4_3	Mito_sdh2_1	Mito_sdh2_2	Mito_sdh2_3	Cyto_atp4_1	Cyto_atp4_2	Cyto_atp4_3	Cyto_sdh2_1	Cyto_sdh2_2	Cyto_sdh2_3	Mito_WT_1	Mito_WT_2	Mito_WT_3	Cyto_WT_1	Cyto_WT_2	Cyto_WT_3
SC26_285mz_10.3051min	Blank1/MET1.ELU	1372	1388	0	0	0	0	0	0	0	0	0	0	0	0	0	0	0	0	0	0	0	16
SC40_147mz_10.4225min	Blank1/MET1.ELU	13148	6588	0	0	0	0	0	0	0	25811	0	0	0	0	0	0	0	0	0	0	0	15
SC64_204mz_10.6205min	Blank1/MET1.ELU	132433	0	97173	115458	0	118294	175508	0	106901	98105	113438	0	126849	96241	178638	131774	109091	109051	127581	95897	107141	2
SC133_113mz_11.201min	Blank1/MET1.ELU	5597	0	4366	0	0	0	0	0	0	0	0	0	0	0	0	0	0	0	0	0	0	16
SC854_211mz_17.2525min	Blank1/MET1.ELU	1019	595	0	0	0	0	0	0	0	0	0	0	0	0	0	0	0	0	0	0	0	16
SC1388_85mz_21.7304min	Blank1/MET1.ELU	662	0	341	0	0	0	0	0	0	0	0	0	0	0	0	0	0	0	0	0	0	16
SC1689_188mz_24.2512min	Blank1/MET1.ELU	3038	1552	499	0	0	0	0	0	0	0	0	0	0	0	0	1307	1711	1676	0	0	0	13
SC3009_121mz_35.3284min	Blank1/MET1.ELU	203	439	0	0	0	0	0	0	0	0	0	0	0	0	0	0	0	0	0	0	0	16
SC394_73mz_13.3919min	Blank1/MET2.ELU	7062	4336	0	0	0	0	0	0	0	0	0	0	0	0	0	0	0	0	0	0	0	16
SC438_244mz_13.7576min	Blank1/MET2.ELU	16982	30655	33216	0	0	0	0	0	0	0	0	0	0	0	0	0	0	0	0	0	0	16
SC516_70mz_14.417min	Blank1/MET2.ELU	1869	897	0	0	0	0	0	0	0	0	0	0	0	0	0	0	0	0	0	0	0	16
SC699_241mz_15.9462min	Blank1/MET2.ELU	0	8087	0	0	0	0	0	0	0	0	0	0	0	36102	0	0	0	0	0	0	0	15
SC841_73mz_17.1425min	Blank1/MET2.ELU	3803	3982	0	0	0	0	0	0	0	0	0	0	0	0	0	0	0	0	0	0	0	16
SC961_75mz_18.1483min	Blank1/MET2.ELU	44882	30376	38166	0	0	0	0	0	0	0	0	0	0	0	0	0	0	0	0	0	0	16
SC1014_73mz_18.5929min	Blank1/MET2.ELU	1298763	1553138	1578939	0	0	0	0	0	0	12486450	10878222	10927779	0	0	2203835	5447658	4190472	0	0	0	0	10
SC1079_211mz_19.1448min	Blank1/MET2.ELU	22256	16919	0	0	0	0	0	0	0	0	0	0	0	0	0	0	0	0	0	0	0	16
SC1128_147mz_19.5508min	Blank1/MET2.ELU	115408	65378	48339	0	0	0	0	0	0	0	0	0	0	0	0	0	0	0	0	0	0	16
SC1192_85mz_20.0869min	Blank1/MET2.ELU	3808	3367	0	0	0	0	0	0	0	0	0	0	0	0	0	851	0	0	0	0	0	15
SC1215_79mz_20.2823min	Blank1/MET2.ELU	249	2204	0	183	0	0	0	0	0	0	0	0	0	0	902	0	0	0	0	0	0	15
SC1803_232mz_25.2081min	Blank1/MET2.ELU	21415	15787	0	0	0	0	0	0	0	0	0	0	0	0	0	0	0	0	0	0	0	16
SC1818_73mz_25.3365min	Blank1/MET2.ELU	12593	11868	15901	0	0	0	0	0	0	0	1936	0	0	2621	0	0	0	0	5502	0	26910	12
SC1848_263mz_25.589min	Blank1/MET2.ELU	13955	9695	11229	30795	35360	0	0	34713	0	0	0	0	0	0	0	0	0	0	0	0	0	15
SC2201_127mz_28.5485min	Blank1/MET2.ELU	3051	545	0	0	1386	0	0	0	0	0	0	0	0	0	0	0	0	0	0	0	0	16
SC2455_299mz_30.6817min	Blank1/MET2.ELU	30264	17168	0	0	0	0	0	0	0	0	0	0	0	0	0	0	0	0	0	0	0	16
SC2693_149mz_32.6816min	Blank1/MET2.ELU	3793	2686	2961	0	0	0	0	0	0	0	0	0	0	0	0	0	0	0	0	0	0	16
SC2885_299mz_34.2863min	Blank1/MET2.ELU	3291	2505	403	8090	0	0	9588	7528	524	0	3505	6218	0	0	4817	0	8134	0	0	8577	0	8
SC2970_215mz_34.9994min	Blank1/MET2.ELU	916	1205	0	1735	0	0	0	0	0	0	0	0	0	0	0	0	0	0	0	0	0	16
SC3024_293mz_35.4507min	Blank1/MET2.ELU	10697	8898	8337	0	0	0	0	0	0	0	0	0	14782	17066	15947	0	0	0	0	0	0	13
SC3570_73mz_40.0325min	Blank1/MET2.ELU	34447	61331	59433	0	0	0	0	0	0	0	0	0	0	0	0	0	0	0	0	0	0	16
SC4041_217mz_43.9853min	Blank1/MET2.ELU	4566	3374	0	0	0	0	0	0	0	0	0	0	0	0	0	0	0	0	0	0	0	16
SC4054_217mz_44.0935min	Blank1/MET2.ELU	4000	696	5077	0	0	0	2796	5167	0	0	0	0	0	0	0	0	0	0	0	0	0	14
SC383_129mz_13.3047min	Blank1/MET2.ELU	0	2195	929	0	0	0	0	0	0	0	0	0	0	0	0	0	0	0	0	0	0	16
SC445_50mz_13.8172min	Blank1/MET2.ELU	0	772	1671	0	0	0	0	0	0	0	0	0	0	0	0	0	0	0	0	0	0	16
SC607_289mz_15.1787min	Blank1/MET2.ELU	0	142	885	0	0	0	3965	0	0	0	0	0	0	0	0	0	0	0	0	0	0	15
SC611_85mz_15.2122min	Blank1/MET2.ELU	0	29375	6470	0	0	0	0	0	0	0	0	0	0	0	0	0	0	0	0	0	0	16
SC793_73mz_16.7398min	Blank1/MET2.ELU	0	8285	6521	0	0	0	0	0	0	0	0	0	0	0	0	0	0	0	0	0	0	16
SC1365_84mz_21.5347min	Blank1/MET2.ELU	0	260	143	0	0	0	0	0	0	0	0	0	0	0	0	0	0	0	0	0	0	16
SC2105_211mz_27.7449min	Blank1/MET2.ELU	0	330	280	0	0	0	0	0	0	0	0	0	0	0	0	0	0	0	0	0	0	16
SC3483_357mz_39.3069min	Blank1/MET2.ELU	0	1412	1174	0	0	0	0	0	0	0	0	0	0	0	0	0	0	0	0	0	0	16
SC634_147mz_15.4079min	Blank1/MET3.ELU	14031	0	12268	0	0	0	0	0	0	0	0	0	0	0	0	0	0	0	0	0	0	16
SC906_73mz_17.688min	Blank1/MET3.ELU	25713	0	18726	0	0	0	0	0	0	0	0	0	0	0	0	0	0	0	0	68446	38703	14
SC913_278mz_17.7433min	Blank1/MET3.ELU	1848	0	1036	0	0	4735	0	0	0	1678	795	0	0	0	0	0	0	0	0	0	0	13
SC1108_147mz_19.3875min	Blank1/MET3.ELU	13608	7190	8370	0	0	0	0	0	0	0	0	0	0	0	0	0	0	0	0	31492	0	15
SC1803_232mz_25.2109min	Blank1/MET3.ELU	0	0	20852	0	0	0	0	0	0	0	0	0	0	0	0	0	0	0	0	0	0	16
SC1933_447mz_26.3022min	Blank1/MET3.ELU	653	0	3684	0	0	0	0	0	0	0	0	1591	0	0	0	0	0	0	0	0	0	15
SC1991_52mz_26.7905min	Blank1/MET3.ELU	546	0	1523	0	0	0	0	0	0	0	0	0	0	0	0	0	0	0	0	0	0	16
SC2056_246mz_27.3299min	Blank1/MET3.ELU	2264	0	1035	0	0	0	0	0	0	0	0	0	0	0	0	0	0	0	0	0	0	16
SC2095_116mz_27.6646min	Blank1/MET3.ELU	1035	0	382	0	0	0	0	0	0	0	0	0	0	0	0	0	0	0	0	0	0	16
SC2118_73mz_27.8575min	Blank1/MET3.ELU	0	10037	8182	0	0	0	0	0	0	0	0	0	0	0	0	0	0	0	0	0	0	16
SC2856_299mz_34.0483min	Blank1/MET3.ELU	0	2494	2813	23214	0	0	0	0	0	0	0	0	0	0	0	36198	0	40307	0	0	0	14
SC3294_129mz_37.7175min	Blank1/MET3.ELU	486	0	414	0	0	0	0	0	0	0	0	0	0	0	0	0	0	0	0	0	0	16
SC3341_243mz_38.1143min	Blank1/MET3.ELU	0	0	10440	0	0	0	0	0	0	0	0	0	0	0	0	0	0	0	0	0	0	16
SC4000_55mz_43.6416min	Blank1/MET3.ELU	180582	201794	317701	0	0	289197	0	0	0	0	0	0	0	0	0	0	0	0	0	0	0	15
SC4200_159mz_45.321min	Blank1/MET3.ELU	798	0	842	0	0	0	0	0	0	0	0	0	0	0	0	0	0	0	0	0	0	16
SC4458_221mz_47.4861min	Blank1/MET3.ELU	1724	0	1310	0	0	0	0	0	0	0	0	0	0	0	0	0	0	0	0	0	0	16
SC4473_252mz_47.6152min	Blank1/MET3.ELU	20092	0	25688	0	0	0	0	0	0	0	0	0	0	0	0	0	0	0	0	0	0	16
SC70_200mz_10.6742min	Blank1/MET3.ELU	0	11648	12596	0	0	0	0	0	0	0	0	0	0	0	0	0	0	14281	0	0	0	15
SC276_174mz_12.4014min	Blank1/MET3.ELU	0	639	838	0	0	0	0	0	0	1116	0	0	0	0	0	0	0	0	0	0	0	15
SC1295_218mz_20.9503min	Blank1/MET3.ELU	0	1135	1192	0	0	0	0	0	0	0	0	0	0	0	0	0	0	0	0	0	0	16
SC1305_73mz_21.0367min	Blank1/MET3.ELU	0	6390	3268	0	0	0	0	0	0	0	0	0	0	0	0	0	0	0	0	0	0	16
SC1437_239mz_22.1423min	Blank1/MET3.ELU	0	1454	1382	0	0	0	0	0	0	0	0	0	0	0	0	2318	0	0	0	0	0	15
SC1553_73mz_23.1213min	Blank1/MET3.ELU	0	5247	4276	0	0	0	0	0	0	0	0	0	0	0	0	0	0	3849	0	0	0	15
SC2297_309mz_29.3557min	Blank1/MET3.ELU	0	614	496	0	0	1474	0	0	0	0	0	0	0	0	0	0	0	0	0	0	0	15
SC2244_197mz_28.9145min	Blank1/MET3.ELU	0	2738	2476	0	0	5800	0	0	0	0	0	0	0	0	0	0	0	0	0	0	0	15
SC2371_51mz_29.9756min	Blank1/MET3.ELU	0	694	1051	0	0	0	0	0	80	0	0	0	0	0	0	0	0	0	0	0	0	15
SC2563_73mz_31.5888min	Blank1/MET3.ELU	0	20595	17724	0	0	0	0	0	0	0	0	0	0	0	0	0	0	0	0	0	0	16
SC2599_273mz_31.8866min	Blank1/MET3.ELU	0	477	1941	0	0	0	0	0	0	0	0	0	0	0	0	0	0	0	0	0	0	16
SC324_75mz_12.8065min	Blank2/BLANK.ELU	31975	20230	0	30158	0	0	0	0	0	0	0	0	0	0	0	0	0	0	0	0	0	16
SC2497_295mz_31.0316min	Blank2/BLANK.ELU	87876	25883	20902	80372	51054	42447	30337	19977	16111	0	0	0	47649	21921	0	37874	34772	0	58862	28439	32942	5
SC4100_73mz_44.4727min	Blank2/BLANK.ELU	0	45118	0	0	79774	0	0	0	0	0	0	0	0	0	0	0	0	0	0	0	0	16
SC15_73mz_10.2127min	Blank2/BLANK.ELU	0	0	0	0	0	0	0	0	0	0	0	0	0	0	0	0	0	0	0	0	0	16
SC30_92mz_10.3377min	Blank2/BLANK.ELU	0	0	0	0	0	0	0	0	0	0	0	0	0	0	0	0	0	0	0	0	0	16
SC44_50mz_10.4535min	Blank2/BLANK.ELU	0	0	0	0	0	0	0	0	0	0	0	0	0	0	0	0	0	0	0	0	0	16
SC48_50mz_10.4862min	Blank2/BLANK.ELU	0	0	0	0	0	0	0	0	0	0	0	0	0	0	0	0	0	0	0	0	0	16
SC53_159mz_10.529min	Blank2/BLANK.ELU	0	0	0	5090	0	0	0	0	0	0	0	0	0	0	0	1224	0	0	0	0	0	15
SC53_75mz_10.529min	Blank2/BLANK.ELU	0	0	0	0	0	0	0	0	0	0	0	0	0	0	0	0	0	0	0	0	0	16
SC64_200mz_10.6237min	Blank2/BLANK.ELU	0	0	0	0	0	0	0	0	0	0	0	0	0	0	0	0	0	0	0	0	0	16
SC69_50mz_10.6623min	Blank2/BLANK.ELU	0	0	0	0	0	0	0	0	0	0	0	0	0	0	0	0	0	0	0	0	0	16
SC69_50mz_10.6623min	Blank2/BLANK.ELU	0	0	0	0	0	0	0	0	0	0	0	0	0	0	0	0	0	0	0	0	0	16
SC73_155mz_10.7001min	Blank2/BLANK.ELU	87689	0	0	0	0	0	0	0	0	0	0	0	0	0	0	0	0	0	0	0	0	16
SC99_50mz_10.9148min	Blank2/BLANK.ELU	0	0	0	965	0	0	0	0	0	0	0	0	0	0	0	0	1350	0	0	881	0	14
SC107_50mz_10.9819min	Blank2/BLANK.ELU	0	0	0	0	0	0	0	0	0	0	0	0	0	0	0	0	0	0	0	0	0	16
SC115_73mz_11.049min	Blank2/BLANK.ELU	0	0	0	0	0	0	0	0	0	0	0	0	0	0	0	0	0	0	0	0	0	16
SC115_73mz_11.049min	Blank2/BLANK.ELU	0	0	0	0	0	0	0	0	0	0	0	0	0	0	0	0	0	0	0	0	0	16
SC124_143mz_11.1287min	Blank2/BLANK.ELU	0	0	0	0	0	0	0	0	0	0	0	0	0	0	0	0	0	0	0	0	0	16
SC129_73mz_11.1707min	Blank2/BLANK.ELU	0	0	0	0	0	0	0	0	0	0	0	0	0	0	0	0	0	0	0	0	0	16
SC137_87mz_11.2336min	Blank2/BLANK.ELU	0	0	0	0	0	0	0	0	0	0	0	0	0	0	0	0	0	0	0	0	0	16
SC137_103mz_11.2336min	Blank2/BLANK.ELU	0	0	0	0	0	0	0	0	0	0	0	0	0	0	0	0	0	0	0	0	0	16
SC159_50mz_11.4206min	Blank2/BLANK.ELU	850	1460	1060	1860	1033	1639	1880	1131	1025	1397	1980	4306	1701	1970	1379	2027	2472	1901	1479	1306	2293	0
SC176_71mz_11.5616min	Blank2/BLANK.ELU	0	0	0	0	0	0	0	0	0	0	0	0	0	0	0	0	0	0	0	0	0	16
SC176_57mz_11.5616min	Blank2/BLANK.ELU	0	0	0	0	0	0	0	0	0	0	0	0	0	0	0	0	0	0	0	0	0	16
SC181_73mz_11.606min	Blank2/BLANK.ELU	0	0	0	0	0	0	0	0	0	0	0	0	0	0	0	0	0	0	0	0	0	16
SC191_50mz_11.6857min	Blank2/BLANK.ELU	0	0	0	0	0	0	0	0	0	0	0	0	0	0	0	0	0	0	0	0	0	16
SC197_50mz_11.7361min	Blank2/BLANK.ELU	0	0	0	0	0	0	0	0	0	0	0	0	0	0	0	0	0	0	0	0	0	16
SC202_50mz_11.7839min	Blank2/BLANK.ELU	0	0	0	0	0	0	0	0	0	0	0	0	0	0	0	0	0	0	0	0	0	16
SC205_131mz_11.8065min	Blank2/BLANK.ELU	0	0	0	0	0	0	0	0	0	0	0	0	0	0	0	0	0	0	0	0	0	16
SC205_137mz_11.8065min	Blank2/BLANK.ELU	0	0	0	0	0	0	0	0	0	0	0	0	0	0	0	0	0	0	0	0	0	16
SC213_50mz_11.8711min	Blank2/BLANK.ELU	0	0	0	0	0	0	0	0	0	0	0	0	0	0	0	0	0	0	0	0	0	16
SC245_115mz_12.1438min	Blank2/BLANK.ELU	0	0	0	0	0	0	0	0	0	0	0	0	0	0	0	0	0	0	0	0	0	16
SC245_58mz_12.1438min	Blank2/BLANK.ELU	0	0	0	0	0	0	0	0	0	0	0	0	0	0	0	0	0	0	0	0	0	16
SC259_50mz_12.2578min	Blank2/BLANK.ELU	0	0	0	0	0	0	0	0	0	0	0	0	0	0	0	0	0	0	0	0	0	16
SC277_50mz_12.4072min	Blank2/BLANK.ELU	0	0	0	0	0	0	0	0	0	0	0	0	0	0	0	0	0	0	0	0	0	16
SC281_147mz_12.4416min	Blank2/BLANK.ELU	0	0	0	0	0	0	0	0	0	0	0	0	0	0	0	0	0	0	0	0	0	16
SC321_174mz_12.7813min	Blank2/BLANK.ELU	0	0	0	0	0	0	0	0	0	0	0	0	0	0	0	0	0	0	0	0	0	16
SC328_50mz_12.8358min	Blank2/BLANK.ELU	0	0	0	0	0	0	0	0	0	0	0	0	0	0	0	0	0	0	0	0	0	16
SC328_155mz_12.8358min	Blank2/BLANK.ELU	0	0	5226	0	0	0	0	0	0	0	0	0	0	0	0	0	0	0	0	0	0	16
SC330_173mz_12.856min	Blank2/BLANK.ELU	0	0	0	21172	59567	61006	0	0	17000	0	0	0	42659	0	0	0	0	0	0	0	0	13
SC357_55mz_13.0824min	Blank2/BLANK.ELU	0	0	0	0	0	0	0	0	0	0	0	0	0	0	0	0	0	0	0	0	0	16
SC357_57mz_13.0824min	Blank2/BLANK.ELU	0	0	0	0	0	0	0	0	0	0	0	0	0	0	0	0	0	0	0	0	0	16
SC358_55mz_13.0824min	Blank2/BLANK.ELU	0	0	0	0	0	0	0	0	0	0	0	0	0	0	0	0	0	0	0	0	0	16
SC365_50mz_13.1462min	Blank2/BLANK.ELU	0	0	0	0	0	0	0	0	0	0	0	0	0	0	0	0	0	0	0	0	0	16
SC382_50mz_13.288min	Blank2/BLANK.ELU	0	0	0	0	0	0	0	0	0	0	0	0	0	0	978	0	0	0	0	0	0	15
SC392_73mz_13.3718min	Blank2/BLANK.ELU	0	0	0	0	0	0	0	0	0	0	0	0	0	0	0	0	0	0	0	0	0	16
SC435_75mz_13.7359min	Blank2/BLANK.ELU	0	0	0	0	0	0	0	0	0	0	0	0	0	0	0	0	0	0	0	0	0	16
SC438_50mz_13.7594min	Blank2/BLANK.ELU	0	0	0	0	0	0	0	0	0	0	0	0	0	0	0	0	0	0	0	0	0	16
SC441_78mz_13.7846min	Blank2/BLANK.ELU	0	0	0	0	0	0	0	0	0	0	0	0	0	0	0	0	0	0	0	0	0	16
SC464_71mz_13.9817min	Blank2/BLANK.ELU	0	0	0	0	0	0	0	0	0	0	0	0	0	0	0	0	0	0	0	0	0	16
SC465_57mz_13.9901min	Blank2/BLANK.ELU	0	0	5098	0	0	0	0	0	0	0	0	0	0	0	0	0	0	0	0	0	0	16
SC484_240mz_14.1478min	Blank2/BLANK.ELU	0	0	0	0	0	0	0	0	0	0	0	0	0	0	0	0	0	0	0	0	0	16
SC495_50mz_14.2359min	Blank2/BLANK.ELU	0	0	0	0	0	0	0	0	0	0	0	0	0	0	0	0	0	0	0	0	0	16
SC519_50mz_14.4372min	Blank2/BLANK.ELU	0	0	0	0	0	0	0	0	0	0	0	0	0	0	0	0	0	0	0	0	0	16
SC521_73mz_14.459min	Blank2/BLANK.ELU	0	0	0	0	0	0	0	0	0	0	0	0	0	0	0	0	0	0	0	0	0	16
SC521_187mz_14.459min	Blank2/BLANK.ELU	0	0	0	0	0	0	0	0	0	0	0	0	0	0	0	0	0	0	0	0	0	16
SC532_156mz_14.5505min	Blank2/BLANK.ELU	482	0	0	0	0	0	0	0	0	0	0	0	0	0	0	0	0	0	0	0	0	16
SC532_156mz_14.5505min	Blank2/BLANK.ELU	482	0	0	0	0	0	0	0	0	0	0	0	0	0	0	0	0	0	0	0	0	16
SC535_50mz_14.5706min	Blank2/BLANK.ELU	0	0	0	0	0	0	0	0	0	0	0	0	0	0	0	0	0	0	0	0	0	16
SC535_50mz_14.5706min	Blank2/BLANK.ELU	0	0	0	0	0	0	0	0	0	0	0	0	0	0	0	0	0	0	0	0	0	16
SC549_50mz_14.688min	Blank2/BLANK.ELU	0	0	0	0	0	0	0	0	0	0	0	0	0	0	0	0	0	0	0	0	0	16
SC557_50mz_14.7568min	Blank2/BLANK.ELU	0	0	0	0	0	0	0	0	0	0	0	0	0	0	0	0	0	0	0	0	0	16
SC572_50mz_14.8894min	Blank2/BLANK.ELU	0	0	0	0	0	0	0	0	0	0	0	0	0	0	0	0	0	0	0	0	0	16
SC572_50mz_14.8894min	Blank2/BLANK.ELU	0	0	0	0	0	0	0	0	0	0	0	0	0	0	0	0	0	0	0	0	0	16
SC578_50mz_14.9338min	Blank2/BLANK.ELU	0	0	0	0	0	0	0	0	0	0	0	0	0	0	0	0	0	0	0	0	0	16
SC586_147mz_14.9984min	Blank2/BLANK.ELU	0	0	0	0	0	0	0	0	0	0	0	0	0	0	0	0	0	0	0	0	0	16
SC599_234mz_15.1133min	Blank2/BLANK.ELU	0	0	0	0	0	0	0	0	0	0	0	0	0	0	0	0	0	0	0	0	0	16
SC604_50mz_15.157min	Blank2/BLANK.ELU	0	0	0	0	0	0	0	0	0	0	0	0	0	0	0	0	0	0	0	0	0	16
SC629_50mz_15.3658min	Blank2/BLANK.ELU	0	0	0	0	0	0	0	0	0	0	0	0	0	0	0	0	0	0	0	0	0	16
SC639_50mz_15.443min	Blank2/BLANK.ELU	0	0	0	0	0	0	0	0	0	0	0	0	0	0	0	0	0	0	0	0	0	16
SC671_50mz_15.7114min	Blank2/BLANK.ELU	0	0	0	0	0	0	0	0	0	0	0	0	0	0	0	0	0	0	0	0	0	16
SC677_89mz_15.7651min	Blank2/BLANK.ELU	0	0	0	0	0	0	0	0	0	0	0	0	0	0	0	0	0	0	0	0	0	16
SC677_89mz_15.7651min	Blank2/BLANK.ELU	0	0	0	0	0	0	0	0	0	0	0	0	0	0	0	0	0	0	0	0	0	16
SC688_50mz_15.8549min	Blank2/BLANK.ELU	0	0	0	0	0	0	0	0	0	0	0	0	0	0	0	0	0	0	0	0	0	16
SC697_52mz_15.9321min	Blank2/BLANK.ELU	0	0	0	0	0	0	0	0	0	0	0	0	0	0	0	0	0	0	0	0	0	16
SC708_151mz_16.0294min	Blank2/BLANK.ELU	0	0	0	0	0	0	0	0	0	0	0	0	0	0	0	0	0	0	0	0	0	16
SC736_50mz_16.2575min	Blank2/BLANK.ELU	0	0	0	0	0	0	0	0	0	0	0	0	0	0	0	0	0	0	0	0	0	16
SC742_57mz_16.3087min	Blank2/BLANK.ELU	0	0	0	0	0	0	0	0	0	0	0	0	0	0	0	0	0	0	0	0	0	16
SC742_57mz_16.3087min	Blank2/BLANK.ELU	0	0	0	0	0	0	0	0	0	0	0	0	0	0	0	0	0	0	0	0	0	16
SC783_50mz_16.6535min	Blank2/BLANK.ELU	0	0	0	0	0	0	0	0	0	0	0	0	0	0	0	0	0	0	0	0	0	16
SC791_50mz_16.7197min	Blank2/BLANK.ELU	0	0	0	0	0	0	0	0	0	0	0	0	0	0	0	0	0	0	0	0	0	16
SC791_73mz_16.7248min	Blank2/BLANK.ELU	0	0	0	0	0	0	0	0	0	0	0	0	0	0	0	0	0	0	0	0	0	16
SC796_50mz_16.7617min	Blank2/BLANK.ELU	0	0	0	0	0	0	0	0	0	0	0	0	0	0	0	0	0	0	0	0	0	16
SC800_369mz_16.7986min	Blank2/BLANK.ELU	0	0	0	0	0	0	0	0	0	0	0	0	0	0	0	0	0	0	0	0	0	16
SC803_50mz_16.8213min	Blank2/BLANK.ELU	0	0	0	0	0	0	0	0	0	0	0	0	0	0	0	0	0	0	0	0	0	16
SC809_213mz_16.8708min	Blank2/BLANK.ELU	0	0	0	0	0	0	0	0	0	0	0	0	0	0	0	0	0	0	0	0	0	16
SC846_227mz_17.1853min	Blank2/BLANK.ELU	0	0	0	0	0	0	0	0	0	0	0	0	0	0	0	0	0	0	2284	0	0	15
SC863_189mz_17.3321min	Blank2/BLANK.ELU	0	0	0	0	0	0	0	0	0	0	0	0	0	0	0	0	0	0	0	0	0	16
SC891_50mz_17.5586min	Blank2/BLANK.ELU	0	0	0	0	0	0	0	0	0	0	0	0	0	0	0	0	0	0	0	0	0	16
SC901_100mz_17.6467min	Blank2/BLANK.ELU	0	0	0	0	0	0	0	0	0	0	0	0	0	0	0	0	0	0	0	0	0	16
SC901_73mz_17.6467min	Blank2/BLANK.ELU	0	0	0	0	0	0	0	0	0	0	0	0	0	0	0	0	0	0	0	0	0	16
SC904_278mz_17.6685min	Blank2/BLANK.ELU	0	0	0	0	0	0	0	0	0	0	0	0	0	0	0	0	0	0	0	0	0	16
SC904_73mz_17.6685min	Blank2/BLANK.ELU	0	0	0	0	0	0	0	0	0	0	0	0	0	0	0	0	0	0	0	0	0	16
SC919_50mz_17.7918min	Blank2/BLANK.ELU	0	0	0	0	0	0	0	0	0	0	0	0	0	0	0	0	0	0	0	0	0	16
SC935_114mz_17.9319min	Blank2/BLANK.ELU	0	0	0	0	0	0	0	0	0	0	0	0	0	0	0	0	0	0	0	0	0	16
SC944_50mz_18.0015min	Blank2/BLANK.ELU	0	0	0	0	0	0	0	0	0	0	0	0	0	0	0	0	0	1571	0	0	0	15
SC950_50mz_18.0536min	Blank2/BLANK.ELU	0	0	0	0	0	0	0	0	0	0	0	0	0	0	0	0	0	0	0	0	0	16
SC957_50mz_18.1114min	Blank2/BLANK.ELU	0	0	0	0	0	0	0	0	0	0	0	0	0	0	0	0	0	0	0	0	0	16
SC984_50mz_18.3388min	Blank2/BLANK.ELU	0	0	0	0	0	0	0	0	0	0	0	0	0	0	0	0	0	0	0	0	0	16
SC998_50mz_18.457min	Blank2/BLANK.ELU	0	0	0	0	0	0	0	0	0	0	0	0	0	0	0	0	0	0	0	0	0	16
SC1005_73mz_18.52min	Blank2/BLANK.ELU	0	0	0	0	0	0	0	0	0	0	0	0	0	0	0	0	0	0	0	0	0	16
SC1023_175mz_18.6684min	Blank2/BLANK.ELU	0	0	0	0	0	0	0	0	0	0	0	0	0	0	0	0	0	0	0	0	0	16
SC1023_73mz_18.6684min	Blank2/BLANK.ELU	0	0	0	0	0	0	0	0	0	0	0	0	0	0	0	0	0	0	0	0	0	16
SC1036_50mz_18.7792min	Blank2/BLANK.ELU	0	0	0	0	0	0	0	0	0	0	0	0	0	0	0	0	0	0	0	0	0	16
SC1041_50mz_18.8178min	Blank2/BLANK.ELU	0	0	0	0	0	0	0	0	0	0	0	0	0	0	0	0	0	0	0	0	0	16
SC1044_228mz_18.8446min	Blank2/BLANK.ELU	0	1685	0	0	0	0	0	0	0	0	0	0	0	0	0	0	0	0	0	0	0	16
SC1048_50mz_18.8815min	Blank2/BLANK.ELU	0	0	0	0	0	0	0	0	0	0	0	0	0	0	0	0	0	0	0	0	0	16
SC1071_158mz_19.0745min	Blank2/BLANK.ELU	0	0	0	0	0	0	0	0	0	0	0	0	0	0	0	0	0	0	0	0	0	16
SC1080_71mz_19.1474min	Blank2/BLANK.ELU	0	0	3044	0	0	4977	0	0	0	0	0	0	0	0	0	0	0	0	0	0	0	15
SC1091_160mz_19.2414min	Blank2/BLANK.ELU	0	0	0	0	0	0	0	0	0	0	0	0	0	0	0	0	0	0	0	0	0	16
SC1095_57mz_19.2707min	Blank2/BLANK.ELU	0	0	0	0	0	0	0	0	0	0	0	0	0	0	0	0	0	0	0	0	0	16
SC1095_83mz_19.2707min	Blank2/BLANK.ELU	0	0	0	0	0	0	0	0	0	0	0	0	0	0	0	0	0	0	0	0	0	16
SC1099_147mz_19.3076min	Blank2/BLANK.ELU	0	0	0	0	0	0	0	0	0	0	0	0	0	0	0	0	0	0	0	0	0	16
SC1107_114mz_19.3714min	Blank2/BLANK.ELU	0	0	0	0	0	0	0	0	0	0	0	0	0	0	0	0	0	0	0	0	0	16
SC1107_72mz_19.3714min	Blank2/BLANK.ELU	0	0	0	0	0	0	0	0	0	0	0	0	0	0	0	0	0	0	0	0	0	16
SC1136_175mz_19.6214min	Blank2/BLANK.ELU	0	0	0	0	0	0	0	0	0	0	0	0	0	0	0	0	0	0	0	0	0	16
SC1149_111mz_19.7313min	Blank2/BLANK.ELU	0	0	0	0	0	0	0	0	0	0	0	0	0	0	0	0	0	0	0	0	0	16
SC1153_71mz_19.7606min	Blank2/BLANK.ELU	0	0	0	0	0	0	0	0	0	0	0	0	0	0	0	0	0	0	0	0	0	16
SC1159_50mz_19.8068min	Blank2/BLANK.ELU	0	0	0	0	0	0	0	0	0	0	0	0	0	0	0	0	0	0	0	0	0	16
SC1167_50mz_19.873min	Blank2/BLANK.ELU	0	0	0	0	0	0	0	0	0	0	0	0	0	0	0	0	0	0	0	0	0	16
SC1175_147mz_19.9418min	Blank2/BLANK.ELU	0	0	0	0	0	0	0	0	0	0	0	0	0	0	0	0	0	0	0	0	0	16
SC1185_85mz_20.0257min	Blank2/BLANK.ELU	0	0	0	0	0	0	0	0	0	0	0	0	0	0	0	0	0	0	0	0	0	16
SC1207_71mz_20.2094min	Blank2/BLANK.ELU	0	0	0	0	0	0	0	0	0	0	0	0	0	0	0	0	0	0	0	0	0	16
SC1207_71mz_20.2094min	Blank2/BLANK.ELU	0	0	0	0	0	0	0	0	0	0	0	0	0	0	0	0	0	0	0	0	0	16
SC1219_50mz_20.3109min	Blank2/BLANK.ELU	0	0	0	0	0	0	0	0	0	0	0	0	0	0	0	0	0	0	0	0	0	16
SC1241_50mz_20.4947min	Blank2/BLANK.ELU	0	0	0	0	0	0	0	0	0	0	0	0	0	0	0	0	0	0	0	0	0	16
SC1244_73mz_20.524min	Blank2/BLANK.ELU	0	0	0	0	0	0	0	0	0	0	0	0	0	0	0	0	0	0	0	0	0	16
SC1244_73mz_20.524min	Blank2/BLANK.ELU	0	0	0	0	0	0	0	0	0	0	0	0	0	0	0	0	0	0	0	0	0	16
SC1278_73mz_20.8109min	Blank2/BLANK.ELU	0	0	0	0	0	0	0	0	0	0	0	0	0	0	0	0	0	0	0	0	0	16
SC1374_73mz_21.6112min	Blank2/BLANK.ELU	1825	0	0	0	0	0	0	0	0	0	0	0	0	0	0	0	0	0	0	0	0	16
SC1381_57mz_21.6699min	Blank2/BLANK.ELU	0	0	0	0	0	0	0	0	0	0	0	0	0	0	0	0	0	0	0	0	0	16
SC1382_71mz_21.6783min	Blank2/BLANK.ELU	0	0	0	0	0	0	0	0	0	0	0	0	0	0	0	0	0	0	0	0	0	16
SC1388_142mz_21.7286min	Blank2/BLANK.ELU	0	0	0	0	0	0	0	0	0	0	0	0	0	0	0	0	0	0	0	0	0	16
SC1397_73mz_21.8075min	Blank2/BLANK.ELU	0	0	0	0	0	0	0	0	0	0	0	0	0	0	0	0	0	0	0	0	0	16
SC1400_191mz_21.8301min	Blank2/BLANK.ELU	0	0	0	0	0	0	0	0	0	0	0	0	0	0	0	0	0	0	0	0	0	16
SC1400_73mz_21.8301min	Blank2/BLANK.ELU	0	0	0	0	0	0	0	0	0	0	0	0	0	0	0	0	0	0	0	0	0	16
SC1403_239mz_21.8553min	Blank2/BLANK.ELU	0	0	0	0	0	0	0	0	0	0	0	0	0	0	0	0	0	0	0	0	0	16
SC1403_239mz_21.8553min	Blank2/BLANK.ELU	0	0	0	0	0	0	0	0	0	0	0	0	0	0	0	0	0	0	0	0	0	16
SC1435_50mz_22.122min	Blank2/BLANK.ELU	0	0	0	0	0	0	0	0	0	0	0	0	0	0	0	0	0	0	0	0	0	16
SC1458_50mz_22.3192min	Blank2/BLANK.ELU	0	0	0	0	0	0	0	0	0	0	0	0	0	0	0	0	0	0	0	0	0	16
SC1569_71mz_23.2511min	Blank2/BLANK.ELU	0	0	0	0	0	0	0	0	0	0	0	0	0	0	0	0	0	0	0	0	0	16
SC1589_50mz_23.4139min	Blank2/BLANK.ELU	0	0	0	0	0	0	0	0	0	0	0	0	0	0	0	0	0	0	0	0	0	16
SC1589_57mz_23.4198min	Blank2/BLANK.ELU	0	0	0	0	0	0	0	0	0	0	0	0	0	0	0	0	0	0	0	0	0	16
SC1591_147mz_23.4349min	Blank2/BLANK.ELU	0	0	0	0	0	0	0	0	0	0	0	0	0	0	0	0	0	0	0	0	0	16
SC1665_73mz_24.0539min	Blank2/BLANK.ELU	0	0	0	0	0	0	0	0	0	0	0	0	0	0	0	0	0	0	0	0	0	16
SC1675_71mz_24.1378min	Blank2/BLANK.ELU	0	0	0	0	0	0	0	0	0	0	0	0	0	0	0	0	0	0	0	0	0	16
SC1682_207mz_24.1974min	Blank2/BLANK.ELU	0	0	0	0	0	0	0	0	0	0	0	0	0	0	0	0	0	0	0	0	0	16
SC1694_131mz_24.2972min	Blank2/BLANK.ELU	0	0	0	0	0	0	0	0	0	0	0	0	0	0	0	0	0	0	0	0	0	16
SC1707_73mz_24.4063min	Blank2/BLANK.ELU	0	0	0	0	0	0	0	0	0	0	0	0	0	0	0	0	0	0	0	0	0	16
SC1708_73mz_24.4163min	Blank2/BLANK.ELU	0	0	0	0	0	0	0	0	0	0	0	0	0	0	0	0	0	0	0	0	0	16
SC1734_191mz_24.6311min	Blank2/BLANK.ELU	0	0	0	0	0	0	0	0	0	0	0	0	0	0	0	0	0	0	0	0	0	16
SC1767_50mz_24.9129min	Blank2/BLANK.ELU	0	0	0	0	0	0	0	0	0	0	0	0	0	0	0	0	0	0	0	0	0	16
SC1775_57mz_24.975min	Blank2/BLANK.ELU	0	0	0	0	0	0	0	0	0	0	0	0	0	0	0	0	0	0	0	0	0	16
SC1794_50mz_25.1336min	Blank2/BLANK.ELU	0	0	0	0	0	0	0	0	0	0	0	0	0	0	0	0	0	0	0	0	0	16
SC1804_57mz_25.2191min	Blank2/BLANK.ELU	0	0	0	0	0	0	0	0	0	0	0	0	0	0	0	0	0	0	0	0	0	16
SC1819_50mz_25.3475min	Blank2/BLANK.ELU	0	0	0	0	0	0	0	0	0	0	0	0	0	0	0	0	0	0	0	0	0	16
SC1831_71mz_25.4456min	Blank2/BLANK.ELU	0	0	0	0	0	0	0	0	0	0	0	0	0	0	0	0	0	0	0	0	0	16
SC1841_75mz_25.5278min	Blank2/BLANK.ELU	0	0	0	0	0	0	0	0	0	0	0	0	0	0	0	0	0	0	0	0	0	16
SC1841_75mz_25.5278min	Blank2/BLANK.ELU	0	0	0	0	0	0	0	0	0	0	0	0	0	0	0	0	0	0	0	0	0	16
SC1853_215mz_25.6302min	Blank2/BLANK.ELU	0	0	0	0	0	0	0	0	0	0	0	0	0	0	0	0	0	0	0	0	0	16
SC1867_50mz_25.7468min	Blank2/BLANK.ELU	0	0	0	0	0	0	0	0	0	0	0	0	0	0	0	0	0	0	0	0	0	16
SC1868_73mz_25.7568min	Blank2/BLANK.ELU	0	0	0	0	0	0	0	0	0	0	0	0	0	0	0	0	0	0	0	0	0	16
SC1879_73mz_25.8474min	Blank2/BLANK.ELU	0	0	0	0	0	0	0	0	0	0	0	0	0	0	0	0	0	0	0	0	0	16
SC1915_73mz_26.1477min	Blank2/BLANK.ELU	0	0	0	0	0	0	0	0	0	0	0	0	0	0	0	0	0	0	0	0	0	16
SC1942_50mz_26.3751min	Blank2/BLANK.ELU	0	0	0	0	0	0	0	0	0	0	0	0	0	0	0	0	0	0	0	0	0	16
SC1955_235mz_26.4841min	Blank2/BLANK.ELU	0	0	0	0	0	0	0	0	0	0	0	0	0	0	0	0	0	1524	0	0	0	15
SC1964_57mz_26.558min	Blank2/BLANK.ELU	0	0	0	0	0	0	0	0	0	0	0	0	0	0	0	0	0	0	0	0	0	16
SC1971_50mz_26.6192min	Blank2/BLANK.ELU	0	0	0	0	0	0	0	0	0	0	0	0	0	0	0	0	0	0	0	0	0	16
SC1971_73mz_26.6192min	Blank2/BLANK.ELU	0	0	0	0	0	0	0	0	0	0	0	0	0	0	0	0	0	0	0	0	0	16
SC2006_147mz_26.9153min	Blank2/BLANK.ELU	0	0	0	0	0	0	0	0	0	0	0	0	0	0	0	0	0	0	0	0	0	16
SC2080_73mz_27.5361min	Blank2/BLANK.ELU	0	0	0	0	0	0	0	0	0	0	0	0	0	0	0	0	0	0	0	0	0	16
SC2080_73mz_27.5361min	Blank2/BLANK.ELU	0	0	0	0	0	0	0	0	0	0	0	0	0	0	0	0	0	0	0	0	0	16
SC2091_50mz_27.6283min	Blank2/BLANK.ELU	0	0	0	0	0	0	0	0	0	0	0	0	0	0	0	0	0	0	0	0	0	16
SC2132_73mz_27.9664min	Blank2/BLANK.ELU	0	0	0	0	0	0	0	0	0	0	0	0	0	0	0	0	0	0	0	0	0	16
SC2200_140mz_28.541min	Blank2/BLANK.ELU	0	0	0	0	0	0	0	0	0	0	0	0	0	0	0	0	0	0	0	0	0	16
SC2200_132mz_28.541min	Blank2/BLANK.ELU	0	0	0	0	0	0	0	0	0	0	0	0	0	0	0	0	0	0	0	0	0	16
SC2203_290mz_28.5654min	Blank2/BLANK.ELU	0	0	0	0	0	0	0	0	0	0	0	0	0	0	0	0	0	0	0	0	0	16
SC2224_50mz_28.7398min	Blank2/BLANK.ELU	0	0	0	0	0	0	0	0	0	0	0	0	0	0	0	0	0	0	0	0	0	16
SC2271_71mz_29.1366min	Blank2/BLANK.ELU	0	0	0	0	0	0	0	0	0	0	0	0	0	0	0	0	0	0	0	0	0	16
SC2292_50mz_29.3145min	Blank2/BLANK.ELU	0	0	0	0	0	0	0	0	0	0	0	0	0	0	0	0	0	0	0	0	0	16
SC2294_73mz_29.327min	Blank2/BLANK.ELU	0	0	0	0	0	0	0	0	0	0	0	0	0	0	0	0	0	0	0	0	0	16
SC2308_221mz_29.4495min	Blank2/BLANK.ELU	0	0	0	0	0	0	0	0	0	0	0	0	0	0	0	0	0	0	0	0	0	16
SC2309_73mz_29.4596min	Blank2/BLANK.ELU	0	0	0	0	0	0	0	0	0	0	0	0	0	0	0	0	0	0	0	0	0	16
SC2311_50mz_29.4705min	Blank2/BLANK.ELU	0	0	0	0	0	0	0	0	0	0	0	0	0	0	0	0	0	0	0	0	0	16
SC2322_73mz_29.5653min	Blank2/BLANK.ELU	0	0	0	0	0	0	0	0	0	0	0	0	0	0	0	0	0	0	0	0	0	16
SC2340_197mz_29.7129min	Blank2/BLANK.ELU	0	0	0	8069	0	0	0	0	0	0	0	0	0	0	0	0	0	0	0	0	0	16
SC2380_73mz_30.0543min	Blank2/BLANK.ELU	0	0	0	0	0	0	0	0	0	0	0	0	0	0	0	0	0	0	0	0	0	16
SC2401_271mz_30.2263min	Blank2/BLANK.ELU	1610	0	0	0	0	0	0	0	0	0	0	0	0	0	0	0	0	0	0	0	0	16
SC2405_295mz_30.2632min	Blank2/BLANK.ELU	0	0	0	0	0	0	0	0	0	0	0	0	0	0	0	0	0	0	0	0	0	16
SC2407_351mz_30.2775min	Blank2/BLANK.ELU	0	0	0	0	0	0	0	0	0	0	0	0	0	0	0	0	0	0	0	0	0	16
SC2419_103mz_30.3815min	Blank2/BLANK.ELU	0	0	0	0	0	0	0	0	0	0	0	0	0	0	0	0	0	0	0	0	0	16
SC2419_73mz_30.3815min	Blank2/BLANK.ELU	0	0	0	0	0	0	0	0	0	0	0	0	0	0	0	0	0	0	0	0	0	16
SC2445_73mz_30.5996min	Blank2/BLANK.ELU	0	0	0	0	0	0	0	0	0	0	0	0	0	0	0	0	0	0	0	0	0	16
SC2466_73mz_30.7716min	Blank2/BLANK.ELU	0	0	0	0	0	0	0	0	0	0	0	0	0	0	0	0	0	0	0	0	0	16
SC2483_290mz_30.9133min	Blank2/BLANK.ELU	0	0	0	0	0	0	0	0	0	0	0	0	0	0	0	0	0	0	0	0	0	16
SC2490_57mz_30.9737min	Blank2/BLANK.ELU	0	0	0	0	0	0	0	0	0	0	0	0	0	0	0	0	0	0	0	0	0	16
SC2494_73mz_31.0014min	Blank2/BLANK.ELU	0	0	0	0	0	0	0	0	0	0	0	0	0	0	0	0	0	0	0	0	0	16
SC2494_317mz_31.0106min	Blank2/BLANK.ELU	0	0	0	0	0	0	0	0	0	0	0	0	0	0	0	0	0	0	0	0	0	16
SC2589_73mz_31.8067min	Blank2/BLANK.ELU	0	0	0	0	0	0	0	0	0	0	0	0	0	0	0	0	0	0	0	0	0	16
SC2686_131mz_32.6179min	Blank2/BLANK.ELU	0	0	0	0	0	0	0	0	0	0	0	0	0	0	0	0	0	0	0	0	0	16
SC2696_50mz_32.7001min	Blank2/BLANK.ELU	0	0	0	0	0	0	0	0	0	0	0	0	0	0	0	0	0	0	0	0	0	16
SC2697_73mz_32.7077min	Blank2/BLANK.ELU	0	0	11100	0	0	0	0	0	0	0	0	0	0	0	0	0	0	0	0	0	0	16
SC2701_50mz_32.7421min	Blank2/BLANK.ELU	0	0	0	0	363	670	0	0	0	0	0	0	0	0	0	0	0	0	0	0	0	15
SC2784_75mz_33.4383min	Blank2/BLANK.ELU	0	0	0	0	0	0	0	0	0	0	0	0	0	0	0	0	0	0	0	0	0	16
SC2803_57mz_33.5994min	Blank2/BLANK.ELU	0	0	0	0	0	0	0	0	0	0	0	0	0	0	0	0	0	0	0	0	0	16
SC2804_71mz_33.6044min	Blank2/BLANK.ELU	0	0	0	0	0	0	0	0	0	0	0	0	0	0	0	0	0	0	0	0	0	16
SC2808_73mz_33.6438min	Blank2/BLANK.ELU	0	0	0	0	0	0	0	0	0	0	0	0	0	0	0	0	0	0	0	0	0	16
SC2815_50mz_33.6967min	Blank2/BLANK.ELU	0	0	0	0	0	0	0	0	0	0	0	0	0	0	0	0	0	0	0	0	0	16
SC2820_205mz_33.7378min	Blank2/BLANK.ELU	0	0	0	0	0	0	0	0	0	0	0	0	0	0	0	0	0	0	0	0	0	16
SC2820_57mz_33.7437min	Blank2/BLANK.ELU	0	0	0	0	0	0	0	0	0	0	0	0	0	0	0	0	0	0	0	0	0	16
SC2883_239mz_34.2646min	Blank2/BLANK.ELU	0	0	0	0	0	0	0	0	0	0	0	0	0	0	0	0	0	0	0	0	0	16
SC2900_57mz_34.4139min	Blank2/BLANK.ELU	0	0	0	0	0	0	0	0	0	0	0	0	0	0	0	0	0	0	0	0	0	16
SC2900_57mz_34.4181min	Blank2/BLANK.ELU	0	0	0	0	0	0	0	0	0	0	0	0	0	0	0	0	0	0	0	0	0	16
SC2920_73mz_34.5834min	Blank2/BLANK.ELU	0	0	0	0	0	0	0	0	0	0	0	0	0	0	0	0	0	0	0	0	0	16
SC3041_117mz_35.5925min	Blank2/BLANK.ELU	0	0	0	0	0	0	0	0	0	0	0	0	0	0	0	0	0	0	0	0	0	16
SC3041_73mz_35.5959min	Blank2/BLANK.ELU	0	0	0	0	0	0	0	0	0	0	0	0	0	0	0	0	0	0	0	0	0	16
SC3051_73mz_35.6764min	Blank2/BLANK.ELU	0	0	0	0	0	0	0	0	0	0	0	0	0	0	0	0	0	0	0	0	0	16
SC3073_328mz_35.861min	Blank2/BLANK.ELU	0	0	0	0	0	0	0	0	0	0	0	0	0	0	0	0	0	0	0	0	0	16
SC3094_75mz_36.0413min	Blank2/BLANK.ELU	0	0	0	0	0	0	0	0	0	0	0	0	0	0	0	0	0	0	0	0	0	16
SC3109_335mz_36.1671min	Blank2/BLANK.ELU	0	0	0	0	0	0	0	0	0	0	0	0	0	0	0	0	0	0	0	0	0	16
SC3111_50mz_36.1923min	Blank2/BLANK.ELU	0	0	0	0	0	811	0	0	0	0	0	0	0	0	0	0	0	0	0	0	0	15
SC3123_131mz_36.2795min	Blank2/BLANK.ELU	0	0	0	0	0	0	0	0	0	0	0	0	0	0	0	0	0	0	0	0	0	16
SC3167_55mz_36.6537min	Blank2/BLANK.ELU	0	0	0	0	0	0	0	0	0	0	0	0	0	0	0	0	0	0	0	0	0	16
SC3167_55mz_36.6537min	Blank2/BLANK.ELU	0	0	0	0	0	0	0	0	0	0	0	0	0	0	0	0	0	0	0	0	0	16
SC3170_220mz_36.678min	Blank2/BLANK.ELU	0	0	0	0	0	0	0	0	0	0	0	0	0	0	0	0	0	0	0	0	0	16
SC3170_220mz_36.678min	Blank2/BLANK.ELU	0	0	0	0	0	0	0	0	0	0	0	0	0	0	0	0	0	0	0	0	0	16
SC3256_73mz_37.3986min	Blank2/BLANK.ELU	0	0	0	0	0	0	0	0	0	0	0	0	0	0	0	0	0	0	0	0	0	16
SC3308_300mz_37.8298min	Blank2/BLANK.ELU	0	0	0	0	0	0	0	0	0	0	0	0	0	0	0	0	0	0	0	0	0	16
SC3343_73mz_38.1275min	Blank2/BLANK.ELU	0	0	0	0	0	0	0	0	0	0	0	0	0	0	0	0	0	0	0	0	0	16
SC3369_57mz_38.349min	Blank2/BLANK.ELU	0	0	0	0	0	0	0	0	0	0	0	0	0	0	0	0	0	0	0	0	0	16
SC3369_57mz_38.349min	Blank2/BLANK.ELU	0	0	0	0	0	0	0	0	0	0	0	0	0	0	0	0	0	0	0	0	0	16
SC3369_57mz_38.349min	Blank2/BLANK.ELU	0	0	0	0	0	0	0	0	0	0	0	0	0	0	0	0	0	0	0	0	0	16
SC3374_221mz_38.3826min	Blank2/BLANK.ELU	0	0	0	0	0	0	0	0	0	0	0	0	0	0	0	0	0	0	0	0	0	16
SC3457_75mz_39.0847min	Blank2/BLANK.ELU	0	0	0	0	0	0	0	0	0	0	0	0	0	0	0	0	0	0	0	0	0	16
SC3457_73mz_39.0847min	Blank2/BLANK.ELU	0	0	0	0	0	0	0	0	0	0	0	0	0	0	0	0	0	0	0	0	0	16
SC3536_131mz_39.7407min	Blank2/BLANK.ELU	0	0	0	0	0	0	0	1579	0	0	0	0	0	0	0	0	0	0	0	0	0	15
SC3536_131mz_39.7482min	Blank2/BLANK.ELU	0	0	0	0	0	0	0	0	0	0	0	0	0	0	0	0	0	0	0	0	0	16
SC3554_50mz_39.8967min	Blank2/BLANK.ELU	0	0	0	0	0	0	0	0	0	0	0	0	0	0	0	0	0	0	0	0	0	16
SC3554_50mz_39.8967min	Blank2/BLANK.ELU	0	0	0	0	0	0	0	0	0	0	0	0	0	0	0	0	0	0	0	0	0	16
SC3556_242mz_39.9177min	Blank2/BLANK.ELU	0	0	0	0	0	0	0	0	0	0	0	0	0	0	0	0	0	0	0	0	0	16
SC3574_284mz_40.0695min	Blank2/BLANK.ELU	0	0	0	0	0	0	0	0	0	0	0	0	0	0	0	0	0	0	0	0	0	16
SC3602_236mz_40.3011min	Blank2/BLANK.ELU	0	0	0	0	0	0	0	0	0	0	0	0	0	0	0	0	0	0	0	0	0	16
SC3602_50mz_40.3011min	Blank2/BLANK.ELU	0	0	0	0	0	0	0	0	0	0	0	0	0	0	0	0	0	0	0	0	0	16
SC3622_282mz_40.4697min	Blank2/BLANK.ELU	0	0	0	0	0	0	0	0	0	0	0	0	0	0	0	0	0	0	0	0	0	16
SC3632_73mz_40.5535min	Blank2/BLANK.ELU	0	0	0	0	0	0	0	0	0	0	0	0	0	0	0	0	0	0	0	0	0	16
SC3672_221mz_40.8908min	Blank2/BLANK.ELU	0	0	0	0	0	0	0	0	0	0	0	0	0	0	0	0	0	0	0	0	0	16
SC3672_221mz_40.8908min	Blank2/BLANK.ELU	0	0	0	0	0	0	0	0	0	0	0	0	0	0	0	0	0	0	0	0	0	16
SC3719_71mz_41.2775min	Blank2/BLANK.ELU	0	0	0	0	0	0	0	0	0	0	0	0	0	0	0	0	0	0	0	0	0	16
SC3718_57mz_41.2775min	Blank2/BLANK.ELU	0	0	0	0	0	0	0	0	0	0	0	0	0	0	0	0	0	0	0	0	0	16
SC3749_170mz_41.535min	Blank2/BLANK.ELU	0	0	0	0	0	0	0	0	0	0	0	0	0	0	0	0	0	0	0	0	0	16
SC3750_59mz_41.5443min	Blank2/BLANK.ELU	0	0	0	0	0	0	0	0	0	0	0	0	0	0	0	0	0	0	0	0	0	16
SC3793_482mz_41.905min	Blank2/BLANK.ELU	0	0	0	0	0	0	0	0	0	0	0	0	0	0	0	0	0	0	0	0	0	16
SC3797_152mz_41.9419min	Blank2/BLANK.ELU	0	0	0	0	0	0	0	0	0	0	0	0	0	0	0	0	0	0	0	0	0	16
SC3838_73mz_42.2825min	Blank2/BLANK.ELU	0	0	0	0	0	0	0	0	0	0	0	0	0	0	0	0	0	0	0	0	0	16
SC3847_204mz_42.3579min	Blank2/BLANK.ELU	0	0	0	0	0	0	0	0	0	0	0	0	0	0	0	0	0	0	0	0	0	16
SC3950_73mz_43.222min	Blank2/BLANK.ELU	0	0	0	0	0	0	0	0	0	0	0	0	0	0	0	0	0	0	0	0	0	16
SC4030_217mz_43.8947min	Blank2/BLANK.ELU	0	0	0	0	0	0	0	0	0	0	0	0	0	0	0	0	0	0	0	0	0	16
SC4031_217mz_43.9023min	Blank2/BLANK.ELU	0	0	0	0	0	0	0	0	0	0	0	0	0	0	0	0	0	0	0	0	0	16
SC4044_217mz_44.0105min	Blank2/BLANK.ELU	0	0	0	0	0	0	0	0	0	0	0	0	0	0	0	0	0	0	0	0	0	16
SC4081_217mz_44.3167min	Blank2/BLANK.ELU	743	2643	0	4246	0	0	3603	813	7106	0	0	0	0	0	0	2439	0	5666	0	0	8640	10
SC4190_75mz_45.2361min	Blank2/BLANK.ELU	0	0	0	0	0	0	0	0	0	0	0	0	0	0	0	6383	0	0	0	0	0	15
SC4191_50mz_45.2411min	Blank2/BLANK.ELU	0	0	0	0	0	0	0	0	0	0	0	0	0	0	0	0	0	0	0	0	0	16
SC4201_145mz_45.3284min	Blank2/BLANK.ELU	0	0	0	0	0	0	0	0	0	0	0	0	0	0	0	0	0	0	0	0	0	16
SC4264_146mz_45.8568min	Blank2/BLANK.ELU	0	0	0	0	0	0	0	0	0	0	0	0	0	0	0	0	0	0	0	0	0	16
SC4345_73mz_46.5363min	Blank2/BLANK.ELU	0	0	0	0	0	0	0	0	0	0	0	0	0	0	0	0	0	0	0	0	0	16
SC4464_396mz_47.5388min	Blank2/BLANK.ELU	0	0	0	0	0	0	0	0	0	0	0	0	0	0	0	0	0	0	0	0	0	16
SC4494_73mz_47.7837min	Blank2/BLANK.ELU	0	0	0	0	0	0	0	0	0	0	0	0	0	0	0	0	0	0	0	0	0	16
SC4574_73mz_48.4523min	Blank2/BLANK.ELU	0	0	0	0	0	0	0	0	0	0	0	0	0	0	0	0	0	0	0	0	0	16
SC4574_73mz_48.4573min	Blank2/BLANK.ELU	0	0	0	0	0	0	0	0	0	0	0	0	0	0	0	0	0	0	0	0	0	16
SC4582_258mz_48.5244min	Blank2/BLANK.ELU	0	0	0	0	0	0	0	0	0	0	0	0	0	0	0	0	0	0	0	0	0	16
SC4590_146mz_48.5873min	Blank2/BLANK.ELU	0	0	0	0	0	0	0	0	0	0	0	0	0	0	0	0	0	0	0	0	0	16
SC4681_50mz_49.3499min	Blank2/BLANK.ELU	0	0	0	0	0	0	0	0	0	0	0	0	0	0	0	0	0	0	0	0	0	16
SC4787_221mz_50.2441min	Blank2/BLANK.ELU	0	0	0	0	0	0	0	0	0	0	0	0	0	0	0	0	0	0	0	0	0	16
SC4788_73mz_50.2441min	Blank2/BLANK.ELU	0	0	0	0	0	0	0	0	0	0	0	0	0	0	0	0	0	0	0	0	0	16
SC4850_50mz_50.7734min	Blank2/BLANK.ELU	0	0	0	600	0	1037	0	1084	519	0	0	0	0	0	0	867	1356	614	0	0	0	10
SC4896_146mz_51.1576min	Blank2/BLANK.ELU	0	0	0	0	0	0	0	0	0	0	0	0	0	0	0	0	0	0	0	0	0	16
SC4995_57mz_51.9806min	Blank2/BLANK.ELU	0	0	0	0	0	0	0	0	0	0	0	0	0	0	0	0	0	0	0	0	0	16
SC4995_56mz_51.9806min	Blank2/BLANK.ELU	0	0	0	0	0	0	0	0	0	0	0	0	0	0	0	0	0	0	0	0	0	16
SC4996_57mz_51.9982min	Blank2/BLANK.ELU	0	0	0	0	0	0	0	0	0	0	0	0	0	0	0	0	0	0	0	0	0	16
SC5001_50mz_52.0368min	Blank2/BLANK.ELU	0	0	0	0	0	0	0	0	0	0	0	0	0	0	0	0	0	0	0	0	0	16
SC5001_50mz_52.0368min	Blank2/BLANK.ELU	0	0	0	0	0	0	0	0	0	0	0	0	0	0	0	0	0	0	0	0	0	16
SC5003_57mz_52.0552min	Blank2/BLANK.ELU	0	0	0	0	0	0	0	0	0	0	0	0	0	0	0	0	0	0	0	0	0	16
SC5093_242mz_52.8085min	Blank2/BLANK.ELU	0	0	0	0	0	0	0	0	0	0	0	0	0	0	0	0	0	0	0	0	0	16
SC5243_50mz_54.0718min	Blank2/BLANK.ELU	0	0	0	0	0	0	0	0	0	0	0	0	0	0	0	0	0	0	0	0	0	16
SC5343_50mz_54.9048min	Blank2/BLANK.ELU	0	0	0	0	0	0	0	0	0	0	0	0	0	0	140	0	0	0	0	0	0	15
SC5414_96mz_55.5021min	Blank2/BLANK.ELU	0	0	0	0	0	0	0	0	0	0	0	0	0	0	0	0	0	0	0	0	0	16
SC5561_253mz_56.7352min	Blank2/BLANK.ELU	0	0	0	0	0	0	0	0	0	0	0	0	0	0	0	0	0	0	0	0	0	16
SC5581_441mz_56.9039min	Blank2/BLANK.ELU	0	0	0	0	0	0	0	0	0	0	0	0	0	0	0	0	0	0	0	0	0	16
SC5595_341mz_57.0204min	Blank2/BLANK.ELU	0	0	0	0	0	0	0	0	0	0	0	0	0	0	0	0	0	0	0	0	0	16
SC5691_50mz_57.8241min	Blank2/BLANK.ELU	0	0	0	0	0	0	0	0	0	0	0	0	0	0	0	0	0	0	0	0	0	16
SC5815_50mz_58.8701min	Blank2/BLANK.ELU	0	0	0	0	0	0	0	0	0	0	0	0	0	0	0	0	0	0	0	0	0	16
SC6025_663mz_60.6284min	Blank2/BLANK.ELU	0	0	0	0	0	0	0	0	0	0	0	0	0	0	0	0	0	0	0	0	0	16
SC6204_50mz_62.1333min	Blank2/BLANK.ELU	0	0	0	0	0	0	0	0	0	0	0	0	0	0	0	0	0	0	0	0	0	16
SC6405_50mz_63.8127min	Blank2/BLANK.ELU	0	0	0	0	0	0	0	0	0	0	0	0	0	0	0	0	0	0	0	0	0	16
SC6456_50mz_64.2456min	Blank2/BLANK.ELU	0	0	0	0	807	0	0	0	1319	0	0	0	0	0	0	0	515	0	0	0	0	14
SC574_73mz_14.9054min	M1/M1_1.ELU	8552447	7694144	8484452	39169898	40271492	37980352	28232280	29958086	28129806	7617525	7546793	8941203	2322495	2649264	5526023	29425846	25630241	25717039	2439516	3803658	4034049	0
SC800_73mz_16.7978min	M1/M1_1.ELU	18392	18314	15694	66551	71053	73698	100578	101054	107247	0	0	0	0	0	0	81514	76394	72291	0	0	0	9
SC2141_73mz_28.0495min	M1/M1_1.ELU	29343	37833	43293	29436	0	35949	0	0	0	0	0	0	0	0	0	54584	0	0	0	0	0	14
SC3832_342mz_42.2313min	M1/M1_1.ELU	0	0	0	5853	0	9819	0	0	0	0	0	0	0	0	0	2625	6286	3947	0	0	0	12
SC89_140mz_10.8302min	M1/M1_1.ELU	0	0	0	2331	798	0	0	0	0	113	0	0	0	0	0	0	0	0	0	0	0	15
SC780_226mz_16.6334min	M1/M1_1.ELU	0	0	0	472	219	0	0	2830	0	0	0	0	289	0	0	0	0	0	0	0	0	14
SC916_231mz_17.7709min	M1/M1_1.ELU	0	0	0	1730	1412	2517	0	0	0	0	5583	3353	0	0	0	0	0	0	0	0	0	13
SC951_190mz_18.0662min	M1/M1_1.ELU	0	0	0	1066	0	383	433	1231	0	0	0	0	0	13092	0	0	0	0	0	0	0	12
SC1213_50mz_20.2565min	M1/M1_1.ELU	0	0	0	874	734	0	0	0	0	0	0	0	0	0	0	0	0	875	0	0	0	15
SC1434_237mz_22.1137min	M1/M1_1.ELU	0	1432	0	545	1492	0	1606	0	0	1335	0	0	0	1474	1571	0	0	2268	1862	2064	0	9
SC1609_205mz_23.5801min	M1/M1_1.ELU	0	0	0	645	1273	1695	0	0	5009	0	0	0	0	0	0	0	0	0	0	0	0	14
SC1649_73mz_23.9198min	M1/M1_1.ELU	0	0	0	83460	0	0	0	0	0	0	0	0	0	0	0	0	0	0	0	0	0	16
SC1697_128mz_24.3149min	M1/M1_1.ELU	0	0	0	30068	0	37045	24523	34663	40968	0	0	0	0	0	0	0	0	0	0	0	0	12
SC1734_73mz_24.6328min	M1/M1_1.ELU	0	0	0	15128	0	26101	22808	37717	41904	0	0	0	0	31378	0	23690	26705	24968	0	0	0	8
SC1991_373mz_26.787min	M1/M1_1.ELU	0	0	0	8162	0	11138	0	0	0	0	0	0	0	0	0	0	0	0	0	12165	0	14
SC1999_357mz_26.8575min	M1/M1_1.ELU	0	0	0	400183	759171	374360	600566	290231	658263	1383909	1230916	1181441	271717	0	0	588469	490329	504617	597365	372542	169835	2
SC2082_174mz_27.5504min	M1/M1_1.ELU	0	0	0	6263	3825	0	0	0	0	0	0	0	0	0	0	0	0	0	0	0	0	16
SC2202_116mz_28.5604min	M1/M1_1.ELU	0	0	0	84794	0	66664	0	0	0	0	0	0	0	0	0	0	0	0	0	0	0	15
SC2329_180mz_29.6241min	M1/M1_1.ELU	0	0	0	263	0	1339	0	0	1227	0	0	0	0	0	0	0	0	0	0	0	0	14
SC2386_174mz_30.1072min	M1/M1_1.ELU	0	0	0	7651	0	0	5500	0	0	0	0	0	0	0	0	0	0	12567	0	0	0	14
SC2554_265mz_31.5123min	M1/M1_1.ELU	0	0	0	8769	7174	0	12805	0	0	0	0	0	0	0	0	27754	0	26876	0	0	0	13
SC2813_71mz_33.6791min	M1/M1_1.ELU	0	0	0	13760	7741	11349	0	11808	0	0	0	0	0	0	0	0	0	19287	0	0	0	13
SC2953_213mz_34.8586min	M1/M1_1.ELU	0	0	0	1661	0	1555	1385	0	0	0	0	0	0	0	0	1841	0	0	0	0	0	13
SC2964_243mz_34.9509min	M1/M1_1.ELU	0	0	0	2128	0	2952	0	2213	0	0	0	0	0	0	0	1070	0	5437	0	0	0	12
SC2978_217mz_35.0708min	M1/M1_1.ELU	0	0	0	3532	0	1448	0	0	0	0	0	0	0	0	0	0	0	0	0	0	0	15
SC2979_217mz_35.0775min	M1/M1_1.ELU	0	0	0	8360	0	11275	0	0	0	0	0	0	0	0	0	0	0	0	0	0	0	15
SC3007_100mz_35.3099min	M1/M1_1.ELU	0	0	0	4884	0	0	0	0	0	0	0	0	0	0	0	0	0	0	0	0	0	16
SC3174_174mz_36.7041min	M1/M1_1.ELU	0	0	0	2717	2478	0	0	0	0	0	0	0	0	0	0	0	0	0	0	0	0	16
SC3188_229mz_36.8265min	M1/M1_1.ELU	0	0	0	1306	1191	0	1434	0	0	0	0	0	0	0	0	2311	3963	1995	0	0	0	12
SC3247_75mz_37.3164min	M1/M1_1.ELU	0	0	0	30847	0	23924	0	0	0	0	0	0	0	0	0	0	0	0	0	0	0	15
SC3260_174mz_37.4364min	M1/M1_1.ELU	0	0	0	110323	0	109253	89834	0	106507	778799	688552	660816	448025	478257	408551	194522	192411	201072	893824	761792	752825	1
SC3299_73mz_37.7602min	M1/M1_1.ELU	0	0	0	86131	102564	0	0	0	0	0	0	0	0	0	0	0	0	0	0	0	0	16
SC3380_85mz_38.4388min	M1/M1_1.ELU	0	0	0	1666	6122	0	0	0	5541	3619	3529	0	0	0	0	0	0	0	0	0	0	13
SC3425_174mz_38.8163min	M1/M1_1.ELU	0	0	0	5522	0	8322	0	0	0	0	0	0	0	0	0	0	0	0	0	0	0	15
SC3436_200mz_38.9103min	M1/M1_1.ELU	0	0	0	2406	7519	0	0	0	0	0	0	0	0	0	0	0	0	0	0	0	0	16
SC3443_337mz_38.9698min	M1/M1_1.ELU	0	0	0	2009	0	2728	0	0	0	0	0	0	0	0	0	0	0	2451	0	0	0	14
SC3512_202mz_39.5461min	M1/M1_1.ELU	0	0	0	88410	81500	75968	87934	104544	96432	0	0	0	0	0	0	96036	95704	60146	0	0	0	9
SC3679_116mz_40.9454min	M1/M1_1.ELU	0	0	0	7302	5792	5071	9229	0	6878	0	0	0	0	0	0	6310	6671	2195	0	0	0	10
SC3781_131mz_41.8044min	M1/M1_1.ELU	0	0	0	24537	23614	31140	17011	11505	0	0	24521	36743	0	0	0	0	0	0	0	0	0	11
SC4225_174mz_45.5264min	M1/M1_1.ELU	0	0	0	17700	0	0	0	0	0	0	0	0	0	0	0	0	0	0	0	0	0	16
SC4328_204mz_46.3997min	M1/M1_1.ELU	0	0	0	1945	3002	0	0	0	3033	0	0	0	0	0	0	0	0	0	0	0	0	15
SC4485_245mz_47.7091min	M1/M1_1.ELU	0	0	0	61	0	111	0	0	0	0	0	0	0	0	0	0	0	0	0	0	0	15
SC4958_425mz_51.6786min	M1/M1_1.ELU	0	0	0	4366	0	4101	0	3994	0	0	0	0	0	0	0	0	0	0	0	0	0	14
SC5144_50mz_53.2339min	M1/M1_1.ELU	0	0	0	1850	1468	1432	0	1834	1353	1146	1391	0	0	0	0	715	1722	1866	0	0	0	8
SC5149_50mz_53.2825min	M1/M1_1.ELU	0	0	0	1630	0	1142	0	0	0	0	0	0	0	0	0	0	0	0	0	0	0	15
SC5744_482mz_58.2746min	M1/M1_1.ELU	0	0	0	187	871	0	0	0	0	0	0	0	0	0	0	0	0	0	0	0	0	16
SC6122_204mz_61.4396min	M1/M1_1.ELU	0	0	0	7658	0	10169	0	0	0	28698	41156	0	31741	0	9007	0	0	0	6635	0	0	10
SC48_163mz_10.4888min	M1/M1_2.ELU	0	0	0	2138	3988	0	2388	0	0	2598	0	0	0	0	0	3670	0	0	0	0	65715	12
SC83_59mz_10.7816min	M1/M1_2.ELU	0	0	0	13919794	18080575	0	0	0	0	0	0	0	0	0	0	0	0	0	0	0	0	16
SC265_229mz_12.3117min	M1/M1_2.ELU	0	0	0	2199	1642	0	0	0	2359	2830	888	0	0	0	0	0	0	0	0	0	0	13
SC745_197mz_16.3365min	M1/M1_2.ELU	14633	13522	6767	13358	12451	0	13555	11330	11185	0	9432	7944	7840	6974	0	14827	0	0	0	0	0	8
SC771_50mz_16.5546min	M1/M1_2.ELU	0	758	557	1159	898	575	0	1142	1981	1240	2190	2404	674	4053	0	0	1890	1172	0	0	0	6
SC809_281mz_16.8742min	M1/M1_2.ELU	0	0	0	7255	6361	0	0	0	0	0	8622	0	0	0	0	0	0	0	0	0	0	15
SC849_197mz_17.2081min	M1/M1_2.ELU	0	0	0	498	332	0	0	0	0	0	0	0	0	0	0	0	0	0	0	0	6733	15
SC1124_228mz_19.515min	M1/M1_2.ELU	0	0	0	12447	12067	0	0	13787	1397	0	0	19854	0	0	0	17942	0	0	0	0	0	12
SC1162_71mz_19.8363min	M1/M1_2.ELU	0	0	0	12470	19885	0	0	0	0	0	0	0	0	0	0	0	0	0	0	0	0	16
SC1592_128mz_23.4342min	M1/M1_2.ELU	0	0	0	0	10907	0	0	0	0	0	0	0	0	0	0	0	0	0	0	0	0	16
SC1643_171mz_23.8687min	M1/M1_2.ELU	0	0	5078	13940	9445	0	0	0	0	0	0	0	0	0	0	0	0	0	0	0	0	16
SC2495_73mz_31.0192min	M1/M1_2.ELU	0	0	0	34962	24370	0	0	0	0	0	0	0	0	0	0	0	0	0	0	0	0	16
SC2593_256mz_31.8412min	M1/M1_2.ELU	0	0	0	21184	19306	15735	18290	18442	0	0	0	0	0	0	0	39058	54773	19170	0	0	0	10
SC2694_149mz_32.6784min	M1/M1_2.ELU	0	0	0	6925	12944	0	11261	0	0	0	0	0	0	0	0	0	0	0	0	0	0	15
SC2731_167mz_32.9939min	M1/M1_2.ELU	0	0	0	12318	6237	0	9797	0	0	0	0	0	0	0	0	0	0	0	0	0	0	15
SC2970_215mz_35.0013min	M1/M1_2.ELU	0	0	0	2807	449	0	0	0	0	0	0	0	0	0	0	0	0	0	0	0	0	16
SC3094_174mz_36.0389min	M1/M1_2.ELU	0	0	0	4070	1873	1702	2192	0	1650	0	0	0	0	15603	0	0	0	0	0	0	0	12
SC4275_174mz_45.9442min	M1/M1_2.ELU	0	0	0	2645	6695	0	23602	11086	33958	0	2555	0	0	0	0	19509	0	23421	0	0	0	10
SC4711_160mz_49.5991min	M1/M1_2.ELU	0	0	0	0	10548	0	10027	0	0	0	0	0	0	0	9133	9657	0	0	0	0	12435	12
SC55_71mz_10.5509min	M1/M1_2.ELU	0	0	0	0	3497	2602	0	2833	0	0	0	0	0	0	0	0	0	0	0	0	0	14
SC206_58mz_11.8142min	M1/M1_2.ELU	0	0	0	36310	45452	50085	35084	44916	43461	0	0	0	0	0	0	36206	56109	45232	0	0	0	9
SC607_285mz_15.1772min	M1/M1_2.ELU	0	0	0	0	4863	5325	0	0	0	0	0	0	0	0	0	0	0	0	0	0	0	15
SC618_83mz_15.2737min	M1/M1_2.ELU	13798	11194	12785	9578	15738	21677	10275	13209	15892	14841	21839	0	27679	21300	26937	10437	18841	19100	0	0	0	4
SC732_184mz_16.2258min	M1/M1_2.ELU	0	0	0	0	2950	1395	0	0	0	0	0	0	0	0	0	0	0	0	0	0	1338	14
SC955_116mz_18.0998min	M1/M1_2.ELU	0	0	0	0	14236	35786	0	0	0	0	0	0	0	0	0	0	0	0	0	0	0	15
SC1107_147mz_19.3715min	M1/M1_2.ELU	0	0	0	0	6592	8127	4276	0	0	0	0	0	0	0	0	0	5331	0	0	0	0	13
SC1622_113mz_23.6917min	M1/M1_2.ELU	0	0	0	3927	2457	4128	0	0	0	0	0	0	0	0	0	0	0	0	0	0	0	15
SC1649_73mz_23.919min	M1/M1_2.ELU	0	0	0	0	80606	111846	0	0	0	0	0	0	0	0	0	0	0	0	0	0	0	15
SC1910_292mz_26.1093min	M1/M1_2.ELU	0	0	0	1669	1880	1984	0	0	0	0	0	0	0	0	0	0	0	0	0	0	0	15
SC2235_279mz_28.8406min	M1/M1_2.ELU	0	0	3222	8292	8586	9066	9760	8216	9685	0	0	0	0	0	0	9148	7575	14900	0	0	0	9
SC2387_174mz_30.1081min	M1/M1_2.ELU	0	0	0	0	8640	0	0	5460	0	0	0	0	0	0	0	0	0	0	0	0	0	15
SC2499_85mz_31.0502min	M1/M1_2.ELU	0	0	0	0	14043	11604	0	0	0	0	0	0	0	0	0	0	0	0	0	0	0	15
SC2499_85mz_31.0502min	M1/M1_2.ELU	0	0	0	0	14043	11604	0	0	0	0	0	0	0	0	0	0	0	0	0	0	0	15
SC2637_331mz_32.2078min	M1/M1_2.ELU	0	0	0	0	41279	31043	0	0	0	0	0	0	0	0	0	0	13860	0	0	0	0	14
SC3008_100mz_35.3183min	M1/M1_2.ELU	0	0	0	0	3995	4075	0	0	6537	0	0	0	0	0	0	0	0	0	0	0	0	14
SC3102_282mz_36.1069min	M1/M1_2.ELU	0	0	0	0	1509	4067	0	1831	0	0	0	0	0	0	0	0	0	0	0	0	0	14
SC3112_73mz_36.1899min	M1/M1_2.ELU	0	0	0	0	11152	18400	0	8380	0	0	0	0	0	0	0	0	0	0	0	0	0	14
SC3161_144mz_36.6026min	M1/M1_2.ELU	0	0	0	0	3627	7794	3075	5217	2308	19333	21242	0	0	9240	11230	3840	3009	0	25097	0	0	5
SC3218_241mz_37.0816min	M1/M1_2.ELU	0	0	0	0	1776	11112	8568	0	0	0	0	0	0	0	0	0	0	0	0	0	0	14
SC3683_73mz_40.9823min	M1/M1_2.ELU	0	0	0	0	95129	112432	0	0	0	0	0	0	0	0	0	0	0	0	0	0	0	15
SC4788_69mz_50.2526min	M1/M1_2.ELU	0	0	0	0	1288	3874	0	326	0	0	0	0	0	0	0	0	1099	4323	0	0	0	12
SC4962_375mz_51.7114min	M1/M1_2.ELU	0	0	0	0	847	0	409	0	0	0	0	0	0	0	0	559	0	1395	0	0	0	13
SC5079_131mz_52.6954min	M1/M1_2.ELU	0	0	0	0	8428	704	3337	0	2916	0	0	0	0	0	0	0	3895	0	0	0	0	12
SC5184_251mz_53.5745min	M1/M1_2.ELU	0	0	0	0	43512	44221	0	0	0	0	0	0	0	0	0	0	0	0	0	0	0	15
SC6592_50mz_65.3866min	M1/M1_2.ELU	0	0	0	0	878	913	0	0	0	0	0	0	0	0	0	0	0	0	0	0	0	15
SC3809_159mz_42.0393min	M1/M1_3.ELU	2183	2534	2175	5294	13207	12052	11869	0	0	0	0	0	0	0	0	10590	19783	13609	0	0	0	11
SC164_50mz_11.4669min	M1/M1_3.ELU	0	0	0	1063	0	2518	0	0	0	0	0	0	0	0	0	0	0	0	0	0	0	15
SC491_289mz_14.2058min	M1/M1_3.ELU	2372	4131	0	7046	0	6992	0	0	0	0	0	0	0	0	0	0	0	0	9527	0	0	14
SC778_233mz_16.6125min	M1/M1_3.ELU	0	0	0	0	0	151	0	0	0	180	260	0	0	0	0	0	0	0	0	0	0	13
SC1125_228mz_19.5192min	M1/M1_3.ELU	0	0	0	15137	0	15849	0	0	0	0	0	0	0	0	0	0	0	24171	0	0	0	14
SC1154_240mz_19.7683min	M1/M1_3.ELU	0	0	0	0	0	5343	4636	0	4229	0	0	0	0	0	0	0	0	0	0	0	0	13
SC1364_73mz_21.524min	M1/M1_3.ELU	0	0	0	134096	120264	144810	190999	190104	196737	0	0	0	0	0	0	157382	139883	133131	0	0	0	9
SC1512_233mz_22.7689min	M1/M1_3.ELU	0	0	0	3675	0	4392	0	0	0	0	0	0	0	0	0	0	0	0	0	0	0	15
SC1539_73mz_23.0021min	M1/M1_3.ELU	0	0	0	10861	0	10368	12770	0	0	0	0	0	0	0	0	0	0	0	0	0	0	14
SC2364_243mz_29.9227min	M1/M1_3.ELU	0	0	0	33732	38427	55247	0	44468	0	0	0	0	0	0	0	0	0	39246	0	0	0	13
SC5529_482mz_56.4678min	M1/M1_3.ELU	0	0	0	309364	454828	233475	0	0	0	0	0	0	0	0	0	0	0	0	0	0	0	15
SC561_152mz_14.7971min	M2/M2_1.ELU	0	0	0	19417	20329	22859	27999	29338	35310	0	0	0	0	0	0	33118	0	0	0	0	0	11
SC1553_243mz_23.1136min	M2/M2_1.ELU	0	0	0	5081	3214	3470	0	0	0	0	0	0	0	0	0	0	4856	0	0	28664	0	13
SC1881_228mz_25.8684min	M2/M2_1.ELU	0	0	0	13129	0	14259	0	22993	25422	0	0	0	0	0	0	17416	0	0	0	0	0	12
SC3428_299mz_38.8456min	M2/M2_1.ELU	0	0	0	0	4037	4338	1842	1746	1552	0	0	0	0	0	0	3432	5829	0	0	0	0	10
SC52_73mz_10.5197min	M2/M2_1.ELU	0	0	0	0	0	18706	16506	18024	0	0	0	0	0	243979	0	18705	0	0	0	0	0	11
SC423_73mz_13.6369min	M2/M2_1.ELU	0	0	0	0	0	0	0	0	0	0	0	0	0	0	0	10138	0	0	0	0	0	15
SC470_73mz_14.0262min	M2/M2_1.ELU	0	0	0	0	0	0	0	0	0	0	0	0	0	0	0	0	0	0	0	0	0	16
SC632_147mz_15.3859min	M2/M2_1.ELU	0	0	0	0	0	0	12196	0	0	0	0	0	0	0	0	0	0	0	0	0	0	15
SC785_199mz_16.6753min	M2/M2_1.ELU	0	0	0	0	0	0	0	1756	0	0	0	0	0	0	0	0	0	0	0	0	0	15
SC804_170mz_16.8355min	M2/M2_1.ELU	0	0	0	1877	1143	0	2683	1574	0	0	0	0	0	0	0	0	0	4483	0	0	0	13
SC927_129mz_17.8623min	M2/M2_1.ELU	0	0	0	0	0	0	0	0	0	0	0	0	0	0	0	0	0	0	0	0	0	16
SC1209_75mz_20.227min	M2/M2_1.ELU	502	0	0	0	0	0	0	0	0	1497	0	0	0	0	0	2762	0	0	0	0	0	14
SC1334_228mz_21.2739min	M2/M2_1.ELU	0	0	0	0	0	0	0	0	0	0	0	0	0	0	0	0	0	0	0	0	0	16
SC1394_140mz_21.7806min	M2/M2_1.ELU	0	0	0	29541	0	0	0	0	23737	0	0	0	0	0	0	0	0	0	0	0	0	15
SC1426_209mz_22.0457min	M2/M2_1.ELU	0	0	0	0	1006	0	0	1174	0	0	0	0	0	0	0	0	0	926	0	0	0	14
SC1561_260mz_23.1849min	M2/M2_1.ELU	0	0	0	15573	0	0	3126	0	0	0	0	0	0	0	0	23654	0	7915	0	0	0	13
SC1926_82mz_26.2417min	M2/M2_1.ELU	0	0	0	44481	0	0	0	0	99703	0	0	0	0	0	0	159348	0	175331	0	0	0	13
SC2328_269mz_29.619min	M2/M2_1.ELU	0	0	0	0	1083	0	0	0	0	0	0	0	25206	35704	0	7342	14894	0	0	0	0	12
SC2413_73mz_30.3253min	M2/M2_1.ELU	0	0	0	0	91732	0	106789	118591	109981	269510	0	0	0	524244	1151959	147752	149350	166787	0	0	0	7
SC2466_73mz_30.7699min	M2/M2_1.ELU	0	0	0	0	0	0	0	0	0	0	0	0	0	0	0	0	0	0	0	0	0	16
SC2500_200mz_31.0601min	M2/M2_1.ELU	0	0	0	0	0	0	0	0	0	0	0	0	0	0	0	0	0	0	0	0	0	16
SC2547_200mz_31.4527min	M2/M2_1.ELU	0	0	0	0	0	0	0	0	0	0	0	0	0	0	0	0	0	0	0	0	0	16
SC2949_73mz_34.8233min	M2/M2_1.ELU	0	0	0	0	0	0	0	0	0	0	0	0	0	0	0	0	0	0	0	0	0	16
SC3057_147mz_35.7318min	M2/M2_1.ELU	0	0	0	0	40792	47939	0	0	0	0	0	0	0	0	0	0	0	0	0	0	0	15
SC3155_73mz_36.5513min	M2/M2_1.ELU	0	0	0	0	0	0	0	0	0	0	0	0	0	0	0	0	8604	0	0	0	0	15
SC3173_73mz_36.7074min	M2/M2_1.ELU	0	0	0	0	0	0	0	0	0	0	0	0	0	0	0	0	0	2738	0	0	0	15
SC3179_494mz_36.7552min	M2/M2_1.ELU	0	0	0	0	0	0	0	0	0	0	0	0	0	0	0	0	0	0	0	0	0	16
SC3426_174mz_38.8255min	M2/M2_1.ELU	0	0	0	0	8889	0	0	12595	13702	0	0	0	0	0	0	0	0	0	0	0	0	14
SC3437_200mz_38.9169min	M2/M2_1.ELU	0	0	0	0	0	0	0	0	0	0	0	0	0	0	0	0	0	0	0	0	0	16
SC3486_434mz_39.3271min	M2/M2_1.ELU	0	0	0	0	0	0	157401	0	156812	0	0	0	0	0	0	0	0	0	0	0	0	14
SC3492_253mz_39.38min	M2/M2_1.ELU	0	0	0	0	0	0	0	0	0	0	0	0	0	0	0	0	0	0	0	0	0	16
SC3672_204mz_40.8916min	M2/M2_1.ELU	0	0	0	0	0	0	0	0	0	0	0	7282	0	0	0	4594	0	0	0	0	0	14
SC3713_387mz_41.233min	M2/M2_1.ELU	0	0	0	0	0	0	0	0	0	0	0	0	0	0	0	0	0	0	0	0	0	16
SC3725_315mz_41.3345min	M2/M2_1.ELU	0	0	0	0	0	0	0	0	0	0	0	0	0	0	0	0	0	0	0	0	0	16
SC3990_174mz_43.555min	M2/M2_1.ELU	0	0	0	5314	0	0	0	0	0	0	45403	0	0	0	0	0	0	0	0	0	0	15
SC4007_112mz_43.6984min	M2/M2_1.ELU	0	0	0	0	0	0	0	15680	0	0	0	0	0	0	0	0	29639	0	0	0	0	14
SC4010_356mz_43.7244min	M2/M2_1.ELU	0	0	0	0	0	0	0	0	0	0	0	0	0	0	0	0	0	0	0	0	0	16
SC4224_174mz_45.5188min	M2/M2_1.ELU	0	0	0	0	0	22112	22716	31426	29391	0	0	0	0	0	0	52726	0	0	0	0	0	11
SC4475_396mz_47.6235min	M2/M2_1.ELU	0	0	0	0	0	0	0	0	0	0	0	0	0	0	0	0	0	0	0	0	0	16
SC4709_233mz_49.5864min	M2/M2_1.ELU	0	0	0	0	0	0	0	0	0	0	0	0	0	0	0	0	0	0	0	0	0	16
SC5137_440mz_53.1776min	M2/M2_1.ELU	0	0	0	0	1687	0	0	10570	0	0	0	0	0	0	0	0	20763	0	0	0	0	14
SC5305_266mz_54.5894min	M2/M2_1.ELU	0	0	0	0	0	0	0	0	0	0	0	0	0	0	0	0	0	0	0	0	0	16
SC5530_482mz_56.4735min	M2/M2_1.ELU	0	0	0	0	0	0	0	0	0	0	0	0	0	0	0	56861	0	0	0	0	0	15
SC5585_296mz_56.9374min	M2/M2_1.ELU	0	0	0	0	0	0	0	0	0	0	0	0	0	0	0	11493	0	0	0	0	0	15
SC5602_425mz_57.0783min	M2/M2_1.ELU	0	0	0	0	0	0	0	0	0	0	0	0	0	0	0	0	0	0	0	0	0	16
SC5618_50mz_57.21min	M2/M2_1.ELU	0	0	0	0	0	0	0	481	0	0	685	1419	0	0	0	0	726	0	0	0	0	12
SC5732_129mz_58.1764min	M2/M2_1.ELU	0	0	0	0	0	0	0	0	0	0	0	0	0	0	0	0	0	74146	0	0	0	15
SC1025_299mz_18.6818min	M2/M2_2.ELU	36410698	26806983	22095550	159079911	153049333	159987767	195756953	205968199	197073596	516534162	517833437	337919093	652425596	389308831	588546288	211005532	234579885	0	640941823	367297309	622632836	1
SC2119_257mz_27.8598min	M2/M2_2.ELU	24304	0	0	120722	122370	162783	350158	364843	283732	160865	189949	180180	287238	247657	248853	535883	554032	620502	525164	512475	441413	0
SC1168_180mz_19.8805min	M2/M2_2.ELU	12757	0	0	63482	73319	68845	67480	60553	57914	172730	154475	192034	359637	180654	181232	68551	63172	68142	301414	165202	111178	0
SC1206_73mz_20.2043min	M2/M2_2.ELU	0	38340	0	40283	0	47200	33740	43981	44930	40099	40502	0	0	0	0	41751	43235	0	0	0	0	8
SC2747_179mz_33.1312min	M2/M2_2.ELU	0	0	0	84215	103855	129000	178749	170614	198735	204691	426486	529862	242860	329739	398628	225505	238252	277505	0	0	824290	2
SC3214_352mz_37.0496min	M2/M2_2.ELU	0	0	0	3583	0	4936	3596	3395	0	0	0	0	0	0	0	3332	2961	0	0	0	0	11
SC3403_299mz_38.6333min	M2/M2_2.ELU	0	0	0	53861	0	0	0	69534	0	0	0	0	0	0	0	119724	116262	78844	0	0	0	12
SC4598_204mz_48.6594min	M2/M2_2.ELU	0	0	0	454931	491580	348580	493204	491394	460076	14216873	15824961	13731773	20377677	19380851	19987692	617505	810999	742100	14656899	16787205	16226231	0
SC303_77mz_12.6227min	M2/M2_2.ELU	29425	13801	0	52456	56249	75417	87189	51368	74608	0	0	0	0	0	0	48576	85166	0	0	0	0	10
SC148_129mz_11.3308min	M2/M2_2.ELU	0	0	0	0	0	2860	0	0	0	2373	0	0	0	0	0	3129	0	0	0	0	0	13
SC196_207mz_11.7343min	M2/M2_2.ELU	0	0	0	0	0	0	0	0	0	0	0	0	4094	0	0	0	0	0	0	0	0	15
SC1337_73mz_21.3024min	M2/M2_2.ELU	0	0	0	6172	0	0	0	0	0	0	0	0	0	0	0	0	0	0	0	0	0	16
SC1945_73mz_26.4019min	M2/M2_2.ELU	0	0	0	0	0	0	0	0	0	0	0	0	0	0	0	0	0	0	0	0	0	16
SC1945_299mz_26.4086min	M2/M2_2.ELU	0	0	0	0	1720	0	0	0	0	0	0	0	0	0	0	0	0	0	0	0	0	16
SC2059_255mz_27.3607min	M2/M2_2.ELU	0	0	0	0	0	0	0	0	0	0	0	0	0	0	0	0	17711	0	0	0	0	15
SC2202_116mz_28.5586min	M2/M2_2.ELU	0	0	0	46586	44393	40549	103357	51212	40102	0	0	0	0	0	0	60796	33278	25166	0	0	0	9
SC2306_144mz_29.4335min	M2/M2_2.ELU	0	0	0	0	4132	4551	4543	6875	5512	0	109944	0	0	84040	74978	0	3544	0	0	0	0	8
SC2338_287mz_29.6961min	M2/M2_2.ELU	0	0	0	0	0	2612	675	0	0	0	0	0	0	0	0	0	0	0	0	0	0	14
SC2387_174mz_30.108min	M2/M2_2.ELU	0	0	0	0	0	0	0	0	0	0	0	0	0	67649	0	0	14836	0	0	0	0	14
SC2469_217mz_30.7975min	M2/M2_2.ELU	0	0	0	0	0	17872	0	0	0	0	0	0	0	36056	39077	0	0	0	0	0	0	13
SC2764_236mz_33.2764min	M2/M2_2.ELU	0	0	0	0	0	0	3687	0	0	0	0	0	0	0	0	4357	0	0	0	0	0	14
SC4125_158mz_44.6908min	M2/M2_2.ELU	0	0	0	0	10851	0	0	19322	24709	0	0	0	0	23386	0	0	0	0	0	0	0	13
SC188_72mz_11.6655min	M2/M2_2.ELU	0	0	0	0	0	1831	0	0	2836	0	0	0	0	0	0	0	0	0	0	0	0	14
SC627_174mz_15.3465min	M2/M2_2.ELU	0	0	0	0	0	0	0	0	0	0	0	0	0	0	0	0	0	0	0	0	0	16
SC684_70mz_15.8246min	M2/M2_2.ELU	0	0	0	0	0	0	0	0	74255	0	0	0	0	0	0	0	0	0	0	0	0	15
SC1066_73mz_19.0291min	M2/M2_2.ELU	0	0	0	0	0	0	0	0	0	0	0	0	0	0	0	0	0	0	0	0	0	16
SC1311_255mz_21.0902min	M2/M2_2.ELU	151	0	0	0	0	0	0	1956	0	0	5674	0	0	0	0	0	0	0	0	0	0	14
SC1592_128mz_23.4457min	M2/M2_2.ELU	0	0	0	14625	0	0	0	0	0	0	0	0	0	0	0	0	0	0	0	0	0	16
SC2805_319mz_33.6169min	M2/M2_2.ELU	0	0	0	3866	0	0	0	0	0	0	0	0	0	0	0	0	0	0	0	20157	14827	14
SC3071_353mz_35.8475min	M2/M2_2.ELU	0	0	0	0	0	0	0	0	0	0	0	0	0	0	0	0	0	0	0	0	0	16
SC3486_434mz_39.3279min	M2/M2_2.ELU	0	0	0	0	0	0	0	0	0	0	0	0	0	0	0	0	0	0	0	0	0	16
SC3849_73mz_42.3747min	M2/M2_2.ELU	0	0	0	0	0	0	0	0	0	0	0	0	0	0	0	0	0	0	0	0	0	16
SC4013_144mz_43.7521min	M2/M2_2.ELU	0	0	0	0	0	0	0	0	0	0	0	0	0	0	0	0	0	0	0	0	0	16
SC4125_158mz_44.6908min	M2/M2_2.ELU	0	0	0	0	10851	0	0	19322	24709	0	0	0	0	23386	0	0	0	0	0	0	0	13
SC4503_399mz_47.8659min	M2/M2_2.ELU	0	0	0	0	0	0	0	0	0	0	0	0	0	0	0	0	0	0	0	0	0	16
SC4616_414mz_48.8104min	M2/M2_2.ELU	0	0	0	0	0	0	0	0	0	0	0	0	0	0	0	0	0	0	0	0	0	16
SC4616_414mz_48.8104min	M2/M2_2.ELU	0	0	0	0	0	0	0	0	0	0	0	0	0	0	0	0	0	0	0	0	0	16
SC4647_73mz_49.0671min	M2/M2_2.ELU	0	0	0	0	40758	11827	51229	66429	55297	0	0	0	102360	0	0	0	0	14523	0	0	0	10
SC4664_204mz_49.2072min	M2/M2_2.ELU	0	0	0	0	0	0	0	863	0	0	0	0	0	0	0	0	830	0	0	0	0	14
SC4963_500mz_51.7112min	M2/M2_2.ELU	0	0	0	0	0	0	0	0	0	0	0	0	0	0	0	0	0	0	0	0	0	16
SC5731_129mz_58.1612min	M2/M2_2.ELU	0	0	0	0	0	0	0	0	0	0	0	0	0	0	0	0	0	0	0	0	0	16
SC1691_185mz_24.2722min	M2/M2_3.ELU	0	0	0	8273	6977	7077	0	7201	7119	0	0	0	0	0	0	0	7316	0	0	0	0	12
SC2836_73mz_33.8738min	M2/M2_3.ELU	0	0	0	9540365	7456621	5187813	4842268	5779229	3872635	349861535	345264893	327536583	425810814	415791036	381961080	7122812	8837719	4544314	580876606	557917371	514767314	0
SC4892_453mz_51.1276min	M2/M2_3.ELU	0	0	0	105676	113820	103071	89221	83046	79191	29585	28623	0	0	0	0	27198	75279	49466	0	0	0	7
SC1201_73mz_20.1618min	M2/M2_3.ELU	0	0	0	0	0	0	35045	38978	33528	0	0	0	0	0	0	67645	60947	63216	0	0	0	10
SC2071_267mz_27.4666min	M2/M2_3.ELU	0	0	0	0	0	0	0	0	0	0	0	0	0	0	0	0	0	0	0	0	0	16
SC166_50mz_11.4762min	M2/M2_3.ELU	0	0	0	0	0	0	0	0	0	0	0	0	0	0	0	0	0	0	0	0	0	16
SC550_50mz_14.6982min	M2/M2_3.ELU	0	0	0	0	735	0	0	0	0	0	0	0	0	0	0	0	0	0	0	0	0	16
SC1397_116mz_21.8043min	M2/M2_3.ELU	0	0	0	0	0	0	0	0	0	0	0	0	0	0	0	0	0	0	0	0	0	16
SC1397_73mz_21.8043min	M2/M2_3.ELU	0	0	0	0	0	0	0	0	0	0	0	0	0	0	0	0	0	0	0	0	0	16
SC1272_57mz_20.7574min	M3/M3_1.ELU	30277	29242	36037	33003	30352	29413	26339	26739	26591	30800	24320	0	0	0	0	29569	33591	29278	0	0	0	7
SC3502_341mz_39.4623min	M3/M3_1.ELU	3658177	3222585	3172775	5700026	5753583	6435977	6928238	7114004	7594910	3983611	4160533	4033479	4368829	4174475	4461587	6949120	6786277	7755403	3594784	3953017	3930125	0
SC825_144mz_17.0051min	M3/M3_1.ELU	0	0	0	288259	290371	294579	461162	510997	482592	2587700	2045223	2861376	2564127	2938988	3262170	568220	563517	411591	4292809	4543125	3924703	0
SC2511_73mz_31.1492min	M3/M3_1.ELU	0	0	0	174368	167535	160820	282736	285795	263149	0	0	0	0	0	0	432483	507356	555134	0	0	0	9
SC6122_204mz_61.4414min	M3/M3_1.ELU	0	0	0	4646	0	8413	0	0	0	6466	0	0	0	29268	17893	6033	6015	10623	14434	13724	8990	6
SC1101_113mz_19.3271min	M3/M3_1.ELU	0	0	0	149681	135716	273603	0	0	15518	0	0	0	0	0	0	29902	0	22667	0	0	0	12
SC2998_174mz_35.237min	M3/M3_1.ELU	0	0	0	0	0	0	0	12773	10060	91119	100439	93268	97741	95203	80926	0	12265	13146	210890	317458	286687	3
SC4510_398mz_47.9198min	M3/M3_1.ELU	0	0	0	0	0	0	1915	0	0	0	0	0	0	0	0	1751	0	2711	0	0	0	13
SC42_50mz_10.4427min	M3/M3_1.ELU	517	0	1441	1559	0	1626	1854	1271	1402	1429	0	0	0	0	0	1643	2365	0	6863	3458	0	7
SC51_73mz_10.5132min	M3/M3_1.ELU	0	0	0	0	0	0	0	0	0	0	0	0	214367	0	0	0	0	0	0	248477	0	14
SC933_50mz_17.9111min	M3/M3_1.ELU	405	0	677	502	0	666	431	0	1155	0	0	0	0	3358	0	0	1085	0	0	0	0	11
SC1236_312mz_20.4579min	M3/M3_1.ELU	0	0	0	0	0	0	0	0	0	0	0	0	0	0	0	0	0	0	0	0	0	16
SC2059_255mz_27.3601min	M3/M3_1.ELU	0	0	0	0	0	6651	12158	0	0	0	0	0	0	327155	0	0	0	0	0	0	773302	12
SC2235_294mz_28.8348min	M3/M3_1.ELU	0	0	0	0	0	0	0	0	0	0	0	0	0	0	0	0	0	0	0	0	0	16
SC2261_100mz_29.0579min	M3/M3_1.ELU	0	0	0	0	0	0	0	2273	0	0	0	0	0	0	0	0	6514	3611	0	0	0	13
SC4485_50mz_47.7084min	M3/M3_1.ELU	0	0	0	0	0	0	0	734	0	994	0	0	0	0	1004	0	0	519	0	0	0	12
SC5814_480mz_58.8594min	M3/M3_1.ELU	0	0	0	0	0	0	0	0	0	0	0	0	0	0	0	0	0	0	0	0	0	16
SC6125_50mz_61.4641min	M3/M3_1.ELU	0	0	0	0	0	878	0	460	945	0	0	0	0	0	0	0	777	498	0	0	0	11
SC6182_129mz_61.9456min	M3/M3_1.ELU	0	0	0	0	0	0	0	0	0	0	0	0	0	0	0	0	164399	0	0	0	0	15
SC6213_129mz_62.2039min	M3/M3_1.ELU	0	0	0	0	0	0	0	0	0	0	0	0	0	0	0	0	25755	0	0	0	0	15
SC452_147mz_13.8751min	M3/M3_2.ELU	300255	285167	314547	217660	253903	456175	179983	211392	0	0	0	161447	173256	0	166017	196066	291467	220975	0	260406	0	6
SC695_209mz_15.9185min	M3/M3_2.ELU	28500	22670	20549	22468	20524	32062	0	24922	21514	34521	23099	0	29453	17686	22008	27865	0	20400	19965	0	0	5
SC3706_73mz_41.1784min	M3/M3_2.ELU	19485554	19461629	19905350	22470695	22802421	22289673	20917719	20920092	20134630	7026029	7464554	7324685	7668758	7433213	7362716	19323683	20710069	20339979	12924778	14338155	14091919	0
SC644_201mz_15.4882min	M3/M3_2.ELU	2688	0	0	0	2436	0	0	0	0	0	4289	0	2079	0	0	0	0	3396	3266	0	0	12
SC400_73mz_13.4439min	M3/M3_2.ELU	0	0	0	34846	30622	39622	0	39510	0	0	0	0	0	0	0	38962	0	0	0	0	0	13
SC1574_174mz_23.2896min	M3/M3_2.ELU	19578	0	0	317686	255871	264776	388221	375369	348484	402174	343294	348295	264337	218995	183818	560163	462655	464812	228051	0	0	2
SC1970_126mz_26.6132min	M3/M3_2.ELU	0	0	0	73654	74155	81619	90326	97582	95871	665186	536886	268128	776942	657734	606862	174225	132792	87977	992660	0	571814	1
SC2928_73mz_34.6487min	M3/M3_2.ELU	0	0	0	34761960	33513614	32570240	28981803	29164975	27702295	554351560	549937607	571281656	234705307	229275976	224965527	34637864	33169441	34072465	418468203	449536841	435839986	0
SC3790_73mz_41.8772min	M3/M3_2.ELU	0	0	0	814773	1852604	2223068	1546616	2239777	2680377	0	0	0	0	0	0	1513777	2239463	3149408	0	0	0	9
SC4503_399mz_47.8608min	M3/M3_2.ELU	0	0	0	0	0	0	29130	30018	37701	0	0	14263	0	0	0	51739	0	0	0	0	0	11
SC4863_204mz_50.8824min	M3/M3_2.ELU	0	0	0	90757	83404	0	0	175234	0	0	0	638372	0	0	0	0	0	0	0	0	503103	13
SC5227_325mz_53.935min	M3/M3_2.ELU	0	0	0	238974	273429	0	247111	282543	0	0	0	0	0	0	0	0	216492	192277	0	0	0	12
SC3769_290mz_41.7069min	M3/M3_2.ELU	0	0	0	221841	243020	0	184548	304633	0	0	0	0	0	0	0	372079	729209	0	0	0	0	12
SC4585_69mz_48.5462min	M3/M3_2.ELU	0	0	0	0	0	0	2002226	0	0	0	0	0	0	0	366452	980714	0	0	0	0	0	13
SC48_163mz_10.4894min	M3/M3_2.ELU	0	0	0	0	0	10358	3854	10253	14675	0	0	0	0	0	0	0	0	0	0	0	0	12
SC841_73mz_17.1399min	M3/M3_2.ELU	0	0	0	0	0	0	0	3895	0	0	0	0	0	0	0	0	0	0	0	0	0	15
SC874_147mz_17.421min	M3/M3_2.ELU	0	4616	0	0	0	7508	6116	9808	10269	24237	24487	0	0	19425	0	10089	12766	0	0	0	68772	6
SC1406_73mz_21.8829min	M3/M3_2.ELU	0	0	0	0	0	0	0	0	0	0	0	0	0	0	0	0	0	0	0	0	0	16
SC1442_56mz_22.1815min	M3/M3_2.ELU	0	0	0	0	0	0	11399	14282	12379	0	0	0	0	0	0	0	9463	0	0	0	0	12
SC1697_209mz_24.3214min	M3/M3_2.ELU	0	0	0	0	0	0	0	0	0	0	0	0	0	0	0	0	0	0	0	0	0	16
SC1881_228mz_25.8666min	M3/M3_2.ELU	0	0	0	0	16215	0	29966	0	31507	0	0	0	0	0	0	0	18212	22012	0	0	0	12
SC2275_368mz_29.1701min	M3/M3_2.ELU	0	0	0	0	0	0	0	0	0	0	0	0	0	0	0	0	3588	3933	0	0	0	14
SC2344_197mz_29.7489min	M3/M3_2.ELU	0	0	0	0	0	1298	0	0	0	0	0	0	0	0	0	0	0	0	0	0	0	15
SC2266_155mz_29.0946min	M3/M3_2.ELU	0	0	0	0	0	0	0	0	0	0	0	0	0	0	0	0	0	0	0	0	0	16
SC2488_141mz_30.9569min	M3/M3_2.ELU	0	0	0	0	0	0	0	0	0	0	0	0	0	0	0	3598	0	0	0	0	0	15
SC2505_295mz_31.1011min	M3/M3_2.ELU	0	0	0	0	0	0	0	0	0	0	0	0	0	0	0	0	0	41099	0	0	0	15
SC2547_185mz_31.4543min	M3/M3_2.ELU	0	0	0	0	0	0	0	0	17639	0	0	0	0	0	0	0	29295	0	0	0	0	14
SC2772_462mz_33.3426min	M3/M3_2.ELU	0	0	0	0	0	0	0	0	0	0	0	0	0	0	0	0	0	0	0	0	0	16
SC3019_243mz_35.4137min	M3/M3_2.ELU	0	0	0	0	0	0	0	0	0	0	0	0	0	0	0	0	0	0	0	0	0	16
SC3295_327mz_37.7282min	M3/M3_2.ELU	0	0	0	12765	0	0	0	0	2211	0	6062	0	0	0	4751	0	0	11259	0	0	0	12
SC3341_315mz_38.1157min	M3/M3_2.ELU	0	0	0	0	0	0	403969	444497	370079	0	0	0	0	0	0	191768	184784	283226	0	0	0	10
SC3486_434mz_39.3304min	M3/M3_2.ELU	0	0	0	0	0	0	0	0	0	0	0	0	0	0	0	0	0	0	0	0	0	16
SC3672_204mz_40.8915min	M3/M3_2.ELU	0	0	0	0	0	0	0	0	0	0	0	0	0	0	0	0	0	0	0	0	0	16
SC4013_144mz_43.7462min	M3/M3_2.ELU	0	0	0	0	0	0	0	0	0	0	0	0	0	0	0	0	0	0	0	0	0	16
SC4567_236mz_48.3985min	M3/M3_2.ELU	0	0	0	0	0	0	0	0	0	0	0	53813	117698	117005	124126	0	0	0	0	0	0	12
SC5074_287mz_52.6516min	M3/M3_2.ELU	0	0	0	0	0	0	0	0	0	0	0	0	0	0	0	0	0	3022	0	0	0	15
SC5232_251mz_53.9828min	M3/M3_2.ELU	0	0	0	0	0	0	0	0	0	0	0	0	0	0	0	0	0	0	0	0	0	16
SC5731_129mz_58.1604min	M3/M3_2.ELU	0	0	0	0	0	26782	0	0	0	0	0	0	0	0	0	0	0	0	0	0	0	15
SC91_140mz_10.8493min	M3/M3_2.ELU	0	0	0	0	0	0	0	0	0	0	0	0	0	0	0	0	0	0	0	0	0	16
SC626_174mz_15.3423min	M3/M3_2.ELU	0	0	0	0	0	0	0	0	17751	0	0	0	0	0	0	0	0	0	0	0	0	15
SC648_75mz_15.5243min	M3/M3_2.ELU	0	20349	19640	0	11986	0	0	14409	0	0	0	0	0	0	0	0	24451	26260	0	0	0	13
SC849_147mz_17.2121min	M3/M3_2.ELU	0	0	0	0	0	0	0	0	0	0	0	0	0	0	0	0	0	0	0	0	0	16
SC1094_155mz_19.2673min	M3/M3_2.ELU	0	0	0	0	0	0	0	0	0	0	0	0	0	0	0	0	20853	0	0	0	0	15
SC1145_341mz_19.6976min	M3/M3_2.ELU	0	0	0	0	0	0	0	0	0	0	0	0	0	0	0	0	0	0	0	0	0	16
SC1337_73mz_21.3024min	M3/M3_2.ELU	0	0	0	6172	0	0	0	0	0	0	0	0	0	0	0	0	0	0	0	0	0	16
SC1436_239mz_22.1362min	M3/M3_2.ELU	0	0	0	3288	0	0	0	0	0	0	4744	0	0	0	0	0	0	0	0	0	0	15
SC1627_72mz_23.7326min	M3/M3_2.ELU	0	0	0	0	0	0	2875	0	0	0	0	0	0	0	0	11521	16969	14090	0	0	13326	11
SC2656_329mz_32.367min	M3/M3_2.ELU	0	0	0	0	0	0	0	0	0	0	0	0	0	58676	0	0	0	0	0	0	0	15
SC2669_72mz_32.4727min	M3/M3_2.ELU	0	0	0	0	1758	0	4690	0	0	0	0	0	0	0	0	0	0	0	0	0	0	15
SC2694_149mz_32.6815min	M3/M3_2.ELU	0	0	0	0	0	0	0	0	0	0	0	0	0	0	0	0	0	0	0	0	0	16
SC2731_278mz_32.9978min	M3/M3_2.ELU	0	0	0	0	0	0	0	0	0	0	0	0	0	0	0	0	0	0	0	0	0	16
SC2777_73mz_33.3803min	M3/M3_2.ELU	0	0	0	0	0	0	0	0	0	0	0	0	0	0	0	0	0	0	0	0	0	16
SC2848_257mz_33.9776min	M3/M3_2.ELU	0	0	0	0	0	0	0	0	0	0	0	0	0	0	0	0	0	0	0	0	0	16
SC2952_213mz_34.8509min	M3/M3_2.ELU	0	0	0	0	0	0	0	0	0	0	0	0	0	0	0	0	1586	0	0	0	0	15
SC3275_131mz_37.5554min	M3/M3_2.ELU	998	0	0	0	0	0	0	0	0	0	0	0	0	0	0	0	2513	0	0	0	0	15
SC3282_116mz_37.6158min	M3/M3_2.ELU	0	0	0	0	0	0	0	0	0	0	25780	24899	0	0	0	0	0	0	26283	23130	28509	11
SC3678_116mz_40.941min	M3/M3_2.ELU	0	0	0	0	0	0	0	10369	0	0	0	0	0	0	0	0	0	0	0	0	0	15
SC3802_158mz_41.9829min	M3/M3_2.ELU	0	0	0	0	0	0	0	1485	0	15175	0	0	0	0	0	0	0	0	0	0	0	14
SC3874_73mz_42.586min	M3/M3_2.ELU	0	0	0	0	0	0	0	0	0	0	0	0	0	0	0	0	0	0	0	0	0	16
SC4196_624mz_45.2863min	M3/M3_2.ELU	0	0	0	0	1059	0	0	267	2644	0	0	0	0	0	0	0	0	0	0	0	0	14
SC4362_57mz_46.6763min	M3/M3_2.ELU	0	0	0	0	0	0	25329	0	0	0	0	0	0	0	0	0	0	0	0	0	0	15
SC4617_370mz_48.8163min	M3/M3_2.ELU	0	0	0	0	0	0	0	0	0	0	0	0	0	0	0	0	0	0	0	0	0	16
SC4719_386mz_49.6719min	M3/M3_2.ELU	0	0	0	0	0	0	0	0	0	0	0	0	0	0	0	0	0	0	0	0	0	16
SC5152_50mz_53.3025min	M3/M3_2.ELU	0	0	0	0	0	0	0	0	0	0	0	0	0	0	0	0	0	0	0	0	0	16
SC5305_266mz_54.5876min	M3/M3_2.ELU	0	0	0	0	0	0	0	0	0	0	0	0	0	0	0	0	0	0	0	0	0	16
SC6213_129mz_62.2054min	M3/M3_2.ELU	0	0	0	0	0	0	0	0	0	0	0	0	0	0	0	0	0	36936	0	0	0	15
SC6299_595mz_62.9285min	M3/M3_2.ELU	0	0	0	0	0	0	0	0	0	0	0	0	0	0	0	0	1665	0	0	0	0	15
SC3295_327mz_37.7284min	M3/M3_3.ELU	4389	3087	3245	18686	21193	35854	15193	32621	12299	0	0	0	0	0	0	18376	0	0	0	0	0	11
SC3920_187mz_42.9679min	M3/M3_3.ELU	29998	25862	22563	91409	89755	103915	93285	98419	71953	0	0	0	107317	0	0	0	99005	107508	0	0	0	9
SC4553_700mz_48.2779min	M3/M3_3.ELU	0	0	0	122917	74562	56682	115387	80715	63320	0	0	0	0	0	0	67288	31488	0	0	0	0	10
SC336_155mz_12.8988min	M3/M3_3.ELU	4120	0	7974	0	7116	6817	0	0	0	0	0	0	0	0	0	8675	0	0	0	0	0	14
SC29_115mz_10.3311min	M3/M3_3.ELU	0	0	0	0	3669	0	5109	0	6778	0	0	0	0	0	0	0	0	0	0	0	0	14
SC520_100mz_14.4474min	M3/M3_3.ELU	0	0	0	0	0	0	0	0	0	0	0	0	0	0	0	0	0	0	0	0	0	16
SC841_73mz_17.1418min	M3/M3_3.ELU	3530	0	5497	0	0	0	0	0	0	0	0	0	0	0	0	0	0	0	0	0	0	16
SC778_147mz_16.6175min	M3/M3_3.ELU	0	0	0	7760	0	0	0	2202	0	0	0	4240	0	4420	0	0	0	0	0	0	0	13
SC1539_73mz_22.9971min	M3/M3_3.ELU	0	0	0	0	0	0	0	0	0	0	0	0	0	0	0	0	0	0	0	0	0	16
SC1697_209mz_24.3166min	M3/M3_3.ELU	0	0	0	0	0	0	0	0	0	0	0	0	0	0	0	0	0	0	0	0	0	16
SC1881_228mz_25.8668min	M3/M3_3.ELU	0	0	0	0	0	0	0	0	0	0	0	0	0	0	0	0	0	0	0	0	0	16
SC1928_73mz_26.2611min	M3/M3_3.ELU	0	0	0	0	0	0	0	0	129189	0	0	0	0	0	0	0	0	0	0	0	0	15
SC1945_73mz_26.4087min	M3/M3_3.ELU	0	0	0	0	0	0	0	0	0	0	0	0	0	0	0	0	0	0	0	0	0	16
SC2340_174mz_29.7197min	M3/M3_3.ELU	0	0	0	0	0	5494	0	0	4539	0	0	4013	0	0	0	2378	0	0	0	0	0	12
SC2459_266mz_30.7155min	M3/M3_3.ELU	0	0	0	0	0	10604	0	20192	18176	0	0	0	0	0	0	0	0	0	0	0	0	13
SC2554_265mz_31.5116min	M3/M3_3.ELU	0	0	0	0	0	9906	0	0	0	0	0	0	0	0	0	0	0	0	0	0	0	15
SC2740_158mz_33.0727min	M3/M3_3.ELU	0	0	0	0	0	0	0	0	0	0	0	0	0	0	0	0	0	0	0	0	0	16
SC2767_445mz_33.3034min	M3/M3_3.ELU	0	0	0	0	0	0	0	0	0	0	0	0	0	5528	0	0	0	0	0	0	0	15
SC3020_73mz_35.419min	M3/M3_3.ELU	0	0	0	0	0	0	0	0	20332	0	0	0	0	0	0	0	0	0	0	0	0	15
SC3207_55mz_36.9893min	M3/M3_3.ELU	0	0	0	0	0	0	0	0	0	0	0	0	0	0	0	0	0	0	0	0	0	16
SC3448_329mz_39.0085min	M3/M3_3.ELU	0	0	0	0	0	0	0	0	2213	0	0	0	0	0	0	0	3726	0	0	0	0	14
SC4568_236mz_48.4054min	M3/M3_3.ELU	0	0	0	0	0	0	0	0	0	0	0	0	0	0	0	0	0	0	0	0	0	16
SC4665_204mz_49.2158min	M3/M3_3.ELU	0	0	0	0	0	0	0	0	0	0	0	0	0	0	23371	0	0	0	0	0	0	15
SC4737_117mz_49.8306min	M3/M3_3.ELU	0	0	0	0	0	0	0	7925	0	0	0	0	0	0	0	0	0	0	0	0	0	15
SC4809_411mz_50.4262min	M3/M3_3.ELU	0	0	0	0	0	0	0	0	0	0	0	0	0	0	0	0	0	0	0	0	0	16
SC4854_193mz_50.802min	M3/M3_3.ELU	0	0	0	0	0	0	0	0	0	0	0	0	0	0	0	0	0	0	0	0	0	16
SC5323_129mz_54.7405min	M3/M3_3.ELU	0	0	0	0	0	0	0	0	0	0	0	0	0	0	0	0	0	0	0	0	0	16
SC5686_50mz_57.7923min	M3/M3_3.ELU	0	0	0	0	0	0	0	0	0	0	0	0	0	0	0	0	0	0	0	0	0	16
SC1801_355mz_25.1941min	M3/M3_3.ELU	0	0	0	0	0	0	0	0	0	0	0	0	0	0	0	0	0	0	0	0	0	16
SC1867_84mz_25.7494min	M3/M3_3.ELU	0	0	0	0	0	0	0	0	0	0	0	0	0	0	0	0	0	0	0	0	0	16
SC1873_205mz_25.7997min	M3/M3_3.ELU	0	0	0	0	0	0	0	0	0	0	0	0	0	0	0	0	0	0	0	0	0	16
SC1967_73mz_26.5941min	M3/M3_3.ELU	0	0	0	0	0	0	0	0	0	0	0	0	0	0	0	0	0	0	0	0	0	16
SC2012_247mz_26.9641min	M3/M3_3.ELU	0	0	0	0	0	0	0	0	0	0	0	22262	0	0	0	0	8811	9534	0	0	0	13
SC2015_156mz_26.9892min	M3/M3_3.ELU	0	0	0	0	0	0	0	0	0	0	0	0	0	0	0	0	0	0	0	0	0	16
SC2048_199mz_27.2677min	M3/M3_3.ELU	0	0	0	0	0	0	0	0	0	0	0	0	0	0	0	0	0	0	0	0	0	16
SC2308_144mz_29.4454min	M3/M3_3.ELU	0	0	0	0	0	0	0	0	0	0	0	0	0	0	0	0	0	0	0	0	0	16
SC2347_197mz_29.7751min	M3/M3_3.ELU	0	0	0	0	0	0	0	0	0	0	0	0	0	0	0	0	0	0	0	0	0	16
SC2417_73mz_30.3631min	M3/M3_3.ELU	0	0	0	0	0	0	0	0	0	0	0	0	0	0	0	0	0	0	0	0	0	16
SC2936_100mz_34.7177min	M3/M3_3.ELU	0	0	0	0	0	0	0	20492	0	0	0	0	0	0	0	0	0	0	0	0	0	15
SC2948_100mz_34.8183min	M3/M3_3.ELU	0	0	0	0	0	0	0	0	0	0	0	0	0	0	0	0	0	16926	0	0	0	15
SC2960_231mz_34.9131min	M3/M3_3.ELU	0	0	0	0	0	0	0	0	0	0	0	0	0	0	0	0	0	0	0	0	0	16
SC3114_174mz_36.2092min	M3/M3_3.ELU	0	0	0	0	0	0	0	0	0	0	0	0	0	0	0	0	0	0	0	0	0	16
SC4057_383mz_44.118min	M3/M3_3.ELU	0	0	0	0	0	0	0	0	0	0	0	0	0	0	0	0	0	0	0	0	0	16
SC5362_478mz_55.0744min	M3/M3_3.ELU	0	0	0	0	0	0	0	0	0	0	0	0	0	0	0	0	2133	0	0	0	0	15
SC5509_558mz_56.2983min	M3/M3_3.ELU	0	0	0	0	13792	0	0	23946	0	0	0	0	0	0	0	32542	0	0	0	0	0	14
SC5530_482mz_56.4753min	M3/M3_3.ELU	0	0	0	0	0	0	0	0	0	0	0	0	0	0	0	0	0	0	0	0	0	16
SC5538_224mz_56.5441min	M3/M3_3.ELU	0	0	0	0	0	0	0	0	0	0	0	0	0	0	0	0	0	0	0	0	0	16
SC2884_299mz_34.2823min	M4/M4_1.ELU	1939	0	2088	11553	10162	0	0	5822	10214	0	0	0	5889	0	0	5204	13436	8718	0	0	0	10
SC626_174mz_15.3399min	M4/M4_1.ELU	0	0	0	7041	7091	6786	18602	0	0	0	0	0	0	0	0	17174	20656	13871	0	0	0	11
SC3893_290mz_42.7397min	M4/M4_1.ELU	0	0	0	168140047	151459853	121009370	78693462	77989851	69128534	679670568	701952312	705115985	722056001	735072344	733880691	239002335	248726848	222651376	623864506	743461564	687149599	0
SC341_259mz_12.9475min	M4/M4_1.ELU	0	0	0	0	0	0	0	0	0	0	0	0	0	0	0	25096	0	49989	0	0	0	14
SC952_190mz_18.0712min	M4/M4_1.ELU	0	0	0	0	0	0	0	0	0	0	0	0	0	0	0	4678	2053	654	0	0	0	13
SC1137_99mz_19.6248min	M4/M4_1.ELU	0	0	0	0	0	0	345	0	0	0	0	0	0	0	0	2853	2409	0	0	0	0	13
SC2353_131mz_29.8254min	M4/M4_1.ELU	0	0	0	0	0	0	0	0	0	0	0	0	0	0	0	1810	1518	0	0	0	0	14
SC2432_255mz_30.4889min	M4/M4_1.ELU	0	0	0	0	0	0	0	0	0	0	0	0	0	0	0	1233	2018	0	0	0	0	14
SC2634_345mz_32.1834min	M4/M4_1.ELU	0	0	0	0	0	0	34446	30238	44098	0	0	0	0	0	0	78940	93557	99639	0	0	0	10
SC3007_100mz_35.3132min	M4/M4_1.ELU	0	0	0	0	0	0	19105	0	0	0	0	0	0	0	0	57997	84473	94038	0	0	0	12
SC3271_391mz_37.5262min	M4/M4_1.ELU	0	0	0	0	0	0	0	0	0	0	0	0	0	0	0	1053	1016	0	0	0	0	14
SC3647_261mz_40.6795min	M4/M4_1.ELU	0	0	0	0	0	0	0	0	0	0	0	0	0	0	0	159	0	58	0	0	0	14
SC4116_204mz_44.6179min	M4/M4_1.ELU	0	0	0	0	0	0	0	2616	2874	0	0	0	3677	0	0	3659	5408	0	0	0	0	11
SC4854_193mz_50.8037min	M4/M4_1.ELU	0	0	0	0	0	0	0	6959	0	0	0	0	0	0	0	3786	6665	0	0	0	0	13
SC5837_50mz_59.0531min	M4/M4_1.ELU	0	0	0	0	0	537	1100	0	783	0	0	0	0	0	0	925	580	583	0	0	0	10
SC5904_379mz_59.6143min	M4/M4_1.ELU	0	0	0	0	0	0	0	0	0	0	0	0	0	0	0	1040	609	0	0	0	0	14
SC6039_57mz_60.7459min	M4/M4_1.ELU	0	0	0	0	26163	0	0	0	0	0	0	0	0	0	0	80848	0	57709	0	45905	0	13
SC2856_299mz_34.0464min	M4/M4_2.ELU	5042	0	0	29857	39206	105027	38702	56688	35322	0	0	0	0	0	0	52382	49315	65695	0	0	0	9
SC1194_110mz_20.1028min	M4/M4_2.ELU	0	0	0	2325	563	0	0	2859	0	3883	0	0	0	0	0	0	2728	0	0	0	0	13
SC619_86mz_15.2777min	M4/M4_2.ELU	0	0	0	0	97839	126947	116963	129107	175660	2851589	3432509	3561271	3246637	3327545	3702506	87809	268505	298464	7725865	8765569	8328882	0
SC820_212mz_16.9621min	M4/M4_2.ELU	0	0	3997	0	0	0	0	0	0	0	0	0	0	4939	3527	0	4996	0	3849	0	0	12
SC3219_241mz_37.0965min	M4/M4_2.ELU	0	0	0	9704	0	0	31321	0	8929	0	0	0	0	50397	0	9985	8652	12211	82504	67143	0	8
SC3136_149mz_36.3936min	M4/M4_2.ELU	0	0	0	0	7994	10037	0	0	0	39478	0	0	50813	0	0	14189	11658	0	0	0	0	11
SC1483_232mz_22.5288min	M4/M4_2.ELU	0	0	0	0	0	0	0	0	0	0	0	33885	0	0	0	971	1176	0	0	0	0	13
SC1592_252mz_23.4415min	M4/M4_2.ELU	0	0	0	0	0	0	981	1206	1707	0	0	0	0	0	0	4653	2739	0	0	0	0	11
SC1688_188mz_24.2468min	M4/M4_2.ELU	0	0	0	0	26657	0	0	0	0	0	0	0	0	0	0	0	31759	0	0	0	0	15
SC1862_447mz_25.7073min	M4/M4_2.ELU	0	0	0	0	0	0	0	0	0	0	0	0	0	0	0	7227	10998	0	0	0	0	14
SC1992_373mz_26.7961min	M4/M4_2.ELU	0	0	0	0	0	0	13264	0	0	0	0	0	0	0	18617	15815	14568	17442	0	14448	0	10
SC2085_207mz_27.5763min	M4/M4_2.ELU	0	0	0	0	5153	0	0	9213	0	0	0	0	0	0	0	10420	9698	0	0	0	0	13
SC4007_112mz_43.6992min	M4/M4_2.ELU	0	0	0	0	0	0	19842	18166	16934	0	0	0	0	0	0	34995	36158	29927	0	0	0	10
SC4396_259mz_46.9641min	M4/M4_2.ELU	0	0	0	2696	0	0	0	0	0	0	0	0	0	0	0	0	413	0	0	0	0	15
SC4396_259mz_46.9641min	M4/M4_2.ELU	0	0	0	2696	0	0	0	0	0	0	0	0	0	0	0	0	413	0	0	0	0	15
SC4456_73mz_47.4657min	M4/M4_2.ELU	0	0	0	0	0	38073	43699	47642	38295	0	0	0	0	0	0	0	57120	0	0	0	128881	10
SC4776_194mz_50.1526min	M4/M4_2.ELU	0	0	0	0	0	0	0	0	0	0	0	0	0	0	0	21751	27435	0	0	0	0	14
SC5424_69mz_55.5842min	M4/M4_2.ELU	0	0	0	0	0	0	0	0	0	0	0	0	0	0	0	1213797	1265559	1475824	0	0	0	13
SC50_73mz_10.5029min	M4/M4_2.ELU	0	0	0	0	0	0	0	0	0	0	0	0	0	0	0	0	44077	56114	0	0	0	14
SC466_244mz_13.9934min	M4/M4_2.ELU	0	0	0	0	0	0	0	0	0	0	0	0	0	0	0	0	7715	7289	0	0	0	14
SC687_70mz_15.8464min	M4/M4_2.ELU	0	0	0	0	0	0	0	0	0	0	0	0	0	0	0	0	111750	126348	0	0	0	14
SC993_110mz_18.4092min	M4/M4_2.ELU	0	0	0	0	0	0	0	0	0	0	0	0	0	0	0	0	68357	38048	0	0	0	14
SC1301_188mz_21.0038min	M4/M4_2.ELU	0	0	0	0	0	4167	0	0	0	0	0	0	0	0	0	0	6995	8038	0	0	0	13
SC1518_73mz_22.8199min	M4/M4_2.ELU	0	0	0	0	0	0	0	0	0	0	0	0	0	0	0	0	9177	15323	0	0	0	14
SC1627_71mz_23.7326min	M4/M4_2.ELU	0	0	0	0	0	0	0	0	0	0	0	0	0	0	0	0	6605	0	0	0	0	15
SC2314_277mz_29.4981min	M4/M4_2.ELU	0	0	0	0	0	0	2611	0	2277	0	0	0	0	0	0	5611	7685	8507	0	0	0	11
SC2356_221mz_29.8429min	M4/M4_2.ELU	0	0	231	0	0	0	0	0	0	0	0	0	0	0	0	0	1810	2397	0	0	0	14
SC2408_99mz_30.2892min	M4/M4_2.ELU	0	0	0	0	0	0	0	0	0	0	0	0	0	0	0	0	44605	53381	0	0	0	14
SC2499_113mz_31.0408min	M4/M4_2.ELU	0	0	0	0	0	16859	20173	0	0	0	0	0	0	0	0	0	13729	24624	0	0	0	12
SC2708_264mz_32.8049min	M4/M4_2.ELU	0	0	0	0	0	0	0	17681	0	0	0	0	0	0	0	22822	20317	20175	0	0	0	12
SC2797_204mz_33.5532min	M4/M4_2.ELU	0	0	0	0	0	0	0	0	0	0	0	0	0	0	0	0	13707	12525	0	0	0	14
SC2874_100mz_34.1966min	M4/M4_2.ELU	0	0	0	0	0	0	0	0	77562	0	0	0	0	0	0	80547	106508	99177	0	0	0	12
SC2948_100mz_34.8157min	M4/M4_2.ELU	0	0	0	0	0	0	0	0	0	0	0	0	0	0	0	0	22359	0	0	0	0	15
SC3118_331mz_36.2409min	M4/M4_2.ELU	0	0	0	0	0	0	11716	0	0	0	0	0	0	0	0	9837	19358	15689	0	0	0	12
SC3266_355mz_37.49min	M4/M4_2.ELU	0	0	0	0	0	0	0	0	30082	0	0	0	0	0	0	0	68739	82227	0	0	0	13
SC3299_73mz_37.7584min	M4/M4_2.ELU	0	0	0	0	0	0	0	0	0	0	0	0	0	0	0	0	113432	138928	0	0	0	14
SC3309_315mz_37.8456min	M4/M4_2.ELU	0	0	0	0	0	0	0	0	0	0	0	0	0	0	0	0	3670	5009	0	0	0	14
SC3383_56mz_38.4614min	M4/M4_2.ELU	0	0	0	0	0	0	0	0	0	0	0	0	0	0	435308	0	474887	561555	0	0	0	13
SC3490_253mz_39.3632min	M4/M4_2.ELU	0	0	0	0	0	0	18373	22073	0	0	0	0	0	0	0	0	40400	90111	0	0	0	12
SC3613_117mz_40.3933min	M4/M4_2.ELU	0	0	0	0	0	0	0	0	0	0	0	0	0	0	0	0	22862	28657	0	0	0	14
SC3667_315mz_40.8505min	M4/M4_2.ELU	0	0	0	0	0	0	0	0	0	0	0	0	0	0	0	0	15037	27507	0	0	0	14
SC3785_56mz_41.8386min	M4/M4_2.ELU	0	0	9277	0	0	0	0	0	0	0	0	0	0	0	0	0	268950	273926	0	0	0	14
SC3785_56mz_41.8386min	M4/M4_2.ELU	0	0	9277	0	0	0	0	0	0	0	0	0	0	0	0	0	268950	273926	0	0	0	14
SC3849_73mz_42.3738min	M4/M4_2.ELU	0	0	0	0	0	0	0	0	154817	0	0	0	0	0	0	0	367888	424169	0	0	0	13
SC4328_204mz_46.3928min	M4/M4_2.ELU	0	0	0	0	0	0	0	0	0	0	0	30000	0	0	0	2863	11614	16284	0	0	0	12
SC4584_69mz_48.5412min	M4/M4_2.ELU	0	0	0	0	0	0	0	0	0	0	0	0	0	0	625761	0	1847363	1839378	0	0	0	13
SC4603_174mz_48.7014min	M4/M4_2.ELU	0	0	0	0	0	0	0	0	0	0	0	0	0	0	0	0	2324	5643	0	0	0	14
SC1077_180mz_19.1231min	M4/M4_3.ELU	33686	12511	12476	19708	0	40002	40546	49803	53394	256563	257390	284462	642524	652791	627324	203178	242043	201020	573838	582913	620797	0
SC1274_57mz_20.769min	M4/M4_3.ELU	52369	0	56795	0	0	53344	40510	0	42724	0	0	0	0	0	0	47297	52041	48274	0	0	0	10
SC3042_73mz_35.6026min	M4/M4_3.ELU	1328651	273310	154233	14270800	14292608	14732852	22042294	21867096	21679620	6809341	6690189	6748886	6441255	5745321	5852270	15610914	16196479	18275953	0	0	0	3
SC3516_73mz_39.5805min	M4/M4_3.ELU	0	0	0	142347119	137170111	135348195	161964471	163832431	160301812	7006281	7171690	6229528	7085577	5589190	5053745	107596848	107902673	114064929	0	0	0	3
SC2797_204mz_33.5516min	M4/M4_3.ELU	0	0	0	19637	14069	20899	0	0	24378	0	0	0	0	0	0	28591	0	30822	0	0	0	12
SC1127_174mz_19.5392min	M4/M4_3.ELU	0	0	0	0	0	0	0	0	0	0	0	0	0	0	0	123568	0	172567	0	0	0	14
SC2084_275mz_27.573min	M4/M4_3.ELU	0	0	0	0	0	0	0	8112	0	0	0	0	0	0	0	7696	7855	8586	0	0	0	12
SC1848_263mz_25.5866min	M4/M4_3.ELU	0	0	0	0	0	50465	65724	60700	0	0	0	0	0	0	0	51646	0	52588	0	0	0	11
SC3403_299mz_38.6334min	M4/M4_3.ELU	0	0	0	0	0	0	0	77483	100208	0	0	0	0	0	0	135309	0	101419	0	0	0	12
SC482_117mz_14.131min	M4/M4_3.ELU	0	0	0	0	0	0	0	0	0	0	0	0	0	0	0	1743	4996	2427	0	0	0	13
SC869_281mz_17.3749min	M4/M4_3.ELU	0	25542	0	0	0	0	0	0	5031	0	0	0	0	0	0	6732	0	22935	0	0	0	13
SC1130_147mz_19.5677min	M4/M4_3.ELU	0	0	0	0	0	0	0	0	0	0	0	15972169	26539926	0	0	0	0	671235	0	0	0	13
SC1250_186mz_20.5727min	M4/M4_3.ELU	0	0	0	0	0	0	0	0	0	0	0	0	0	0	0	1541	0	3054	0	0	0	14
SC1688_188mz_24.2435min	M4/M4_3.ELU	0	0	0	0	18863	0	0	0	0	0	0	0	0	0	0	36585	0	24784	0	0	0	14
SC1921_201mz_26.2006min	M4/M4_3.ELU	0	0	0	0	0	0	0	11577	0	26191	0	0	0	0	0	0	0	11236	0	0	0	13
SC2424_296mz_30.4201min	M4/M4_3.ELU	0	0	0	0	562	0	0	0	0	0	0	0	0	0	0	2432	0	1884	0	0	0	14
SC2866_73mz_34.1279min	M4/M4_3.ELU	0	0	0	149615	183637	190409	265365	276385	286794	2518151	0	2803874	0	0	0	144530	162853	140062	1417895	1389079	1184265	4
SC2904_174mz_34.4475min	M4/M4_3.ELU	0	0	0	0	0	0	0	0	0	0	0	0	0	0	0	0	0	13253	0	0	0	15
SC3131_539mz_36.3525min	M4/M4_3.ELU	0	0	0	0	0	0	0	0	0	0	0	0	0	0	0	809	0	788	0	0	0	14
SC3889_369mz_42.7069min	M4/M4_3.ELU	0	0	0	0	0	0	0	0	0	0	0	0	0	0	0	92180	0	121902	0	0	0	14
SC3889_369mz_42.7069min	M4/M4_3.ELU	0	0	0	0	0	0	0	0	0	0	0	0	0	0	0	92180	0	121902	0	0	0	14
SC4456_73mz_47.4666min	M4/M4_3.ELU	0	0	0	0	0	0	0	0	0	0	0	0	0	0	0	37840	0	82335	0	0	0	14
SC4468_397mz_47.5681min	M4/M4_3.ELU	0	0	0	0	0	8450	0	0	0	0	0	0	0	0	0	6736	0	11208	0	0	0	13
SC4962_375mz_51.7188min	M4/M4_3.ELU	0	0	0	0	0	368	0	0	0	0	0	0	0	0	0	0	0	3045	0	0	0	14
SC4964_500mz_51.7272min	M4/M4_3.ELU	0	0	0	0	0	0	0	0	0	0	0	0	0	0	0	1382	0	294	0	0	0	14
SC5329_343mz_54.7899min	M4/M4_3.ELU	0	0	0	0	0	0	0	0	0	0	0	0	0	0	0	0	6229	10462	0	0	0	14
SC6210_129mz_62.1795min	M4/M4_3.ELU	0	0	0	0	0	0	0	0	0	0	0	0	0	0	0	0	0	58169	0	0	0	15
SC6366_221mz_63.4889min	M4/M4_3.ELU	0	0	0	0	0	0	0	0	0	0	0	0	0	0	0	0	4312	7753	0	0	0	14
SC12_132mz_10.1842min	M5/M5_1.ELU	37139	34435	0	0	18678	0	18806	0	0	0	0	37102	16691	0	19406	0	0	57627	31584	36484	86042	8
SC318_73mz_12.757min	M5/M5_1.ELU	557590	475289	472770	500918	511814	496512	450308	453968	465348	394711	379615	0	419237	499475	0	468725	495666	506059	0	454489	432386	3
SC1037_127mz_18.7875min	M5/M5_1.ELU	13036	14604	12109	0	15722	0	0	0	0	0	0	16000	0	0	0	0	17393	0	19544	0	12523	12
SC2622_285mz_32.0802min	M5/M5_1.ELU	74335	40503	46918	351451	343647	481146	603740	613525	589753	159702	140259	161742	211477	0	174942	1387217	1503330	1514438	0	0	0	4
SC1619_174mz_23.6672min	M5/M5_1.ELU	0	0	3589	0	0	0	0	0	0	3589	0	1266	3534	10114	0	0	0	2368	0	0	0	11
SC1794_84mz_25.1394min	M5/M5_1.ELU	0	0	0	262699	277162	0	282268	319605	384271	0	2815344	2698344	0	0	0	0	0	0	0	21086641	0	10
SC2289_185mz_29.2876min	M5/M5_1.ELU	0	0	0	337752	211901	238054	432467	326424	316211	0	0	0	0	0	0	482133	397222	323709	0	0	0	9
SC3173_174mz_36.7048min	M5/M5_1.ELU	0	0	0	0	1445	3718	0	0	4793	0	0	0	0	0	0	0	0	0	0	0	0	14
SC1608_205mz_23.5775min	M5/M5_1.ELU	0	0	0	0	0	0	4114	7228	0	0	0	0	0	0	0	14651	9242	13528	0	0	0	11
SC3430_299mz_38.8582min	M5/M5_1.ELU	0	0	0	0	0	0	0	0	0	0	0	0	0	0	0	0	0	5986	0	0	0	15
SC596_50mz_15.0898min	M5/M5_1.ELU	0	621	630	998	0	811	541	1433	565	0	1228	499	0	0	1002	973	726	1193	0	0	591	5
SC942_191mz_17.9906min	M5/M5_1.ELU	0	0	0	0	0	1251	0	1480	0	0	0	0	0	0	0	1392	0	0	0	0	0	13
SC1718_115mz_24.4977min	M5/M5_1.ELU	0	0	0	0	0	0	0	0	0	0	0	0	0	58776	0	0	0	0	0	0	0	15
SC1901_355mz_26.0328min	M5/M5_1.ELU	0	0	0	0	0	0	0	762	0	0	0	0	0	0	0	0	0	0	0	0	0	15
SC2336_231mz_29.681min	M5/M5_1.ELU	0	0	0	0	0	0	0	0	0	0	0	0	0	0	0	0	0	0	0	0	0	16
SC3310_315mz_37.8524min	M5/M5_1.ELU	0	0	0	0	0	0	0	0	0	0	0	0	0	0	0	0	3179	0	0	0	0	15
SC4461_221mz_47.5069min	M5/M5_1.ELU	0	0	0	0	0	0	0	0	0	0	0	0	0	0	0	0	0	0	1918	0	0	15
SC5292_50mz_54.477min	M5/M5_1.ELU	0	0	0	0	0	0	0	0	0	0	0	0	0	0	0	0	0	0	0	0	0	16
SC141_75mz_11.273min	M5/M5_2.ELU	0	0	0	1202712	1368619	1342974	2014661	2230725	2217212	204512	0	179717	209503	194694	189540	1143278	1333734	1436132	89259	0	85671	2
SC144_157mz_11.2948min	M5/M5_2.ELU	0	0	0	56335	72219	0	28550	38925	0	0	0	45837	0	0	0	34468	0	0	0	0	0	12
SC904_100mz_17.666min	M5/M5_2.ELU	0	0	0	344365	359648	399451	661446	687411	665821	0	0	0	0	0	0	802522	767501	733179	0	0	0	9
SC921_110mz_17.8085min	M5/M5_2.ELU	0	0	0	87656	106617	118032	308356	349386	345297	172119	195864	183093	199185	209441	202979	463567	442528	431708	0	0	456671	2
SC1017_205mz_18.6172min	M5/M5_2.ELU	519541	0	0	926037	905661	1074066	849992	0	762045	9010633	6248760	5952477	3843035	6627984	0	2068740	0	1972255	0	0	0	6
SC1098_142mz_19.2934min	M5/M5_2.ELU	0	0	0	217440	150582	108333	131120	170667	141599	328672	157704	111488	96626	73364	126507	239563	121382	82717	248748	268885	359773	0
SC2469_217mz_30.795min	M5/M5_2.ELU	0	0	0	0	0	0	94669	46021	75639	0	0	60131	0	0	0	156240	184767	233885	0	0	0	9
SC2904_174mz_34.4441min	M5/M5_2.ELU	0	0	0	0	5118	0	0	2338	0	0	0	0	0	0	0	4888	9730	0	0	0	0	13
SC3289_73mz_37.6762min	M5/M5_2.ELU	0	0	0	0	87923	148573	106572	378828	412784	0	0	0	0	0	0	478242	712828	725259	0	0	0	9
SC3019_243mz_35.4121min	M5/M5_2.ELU	0	0	0	0	0	0	0	0	28662	0	0	0	0	0	0	0	0	0	0	0	0	15
SC3388_73mz_38.5058min	M5/M5_2.ELU	0	0	0	0	0	0	0	0	0	0	0	0	0	0	0	0	0	0	0	0	0	16
SC793_79mz_16.7348min	M5/M5_2.ELU	0	0	0	0	0	0	0	0	0	0	0	0	0	0	0	35317	0	61310	0	0	0	14
SC148_129mz_11.3283min	M5/M5_2.ELU	0	0	0	0	0	0	0	0	0	0	0	0	0	0	0	0	0	0	0	0	0	16
SC2266_173mz_29.0938min	M5/M5_2.ELU	0	0	0	0	0	0	0	0	0	0	0	0	0	0	0	0	0	0	0	0	0	16
SC2465_156mz_30.7673min	M5/M5_2.ELU	0	0	0	0	0	0	0	0	0	0	0	0	0	0	0	0	0	0	0	0	0	16
SC2465_73mz_30.7673min	M5/M5_2.ELU	0	0	0	0	0	0	0	0	0	0	0	0	487973	482659	0	0	0	0	0	0	0	14
SC2492_207mz_30.9921min	M5/M5_2.ELU	0	0	0	5448	0	0	9247	0	6885	0	0	0	0	0	0	0	0	0	0	0	0	14
SC2495_344mz_31.014min	M5/M5_2.ELU	0	0	0	0	0	0	0	0	0	0	0	0	0	0	0	0	0	0	0	0	0	16
SC2598_73mz_31.8839min	M5/M5_2.ELU	0	0	0	0	0	0	0	0	0	0	0	0	0	0	0	0	0	0	0	0	0	16
SC2797_204mz_33.5523min	M5/M5_2.ELU	0	0	0	0	0	0	0	0	0	0	0	0	0	0	0	0	0	0	0	0	0	16
SC2861_232mz_34.0859min	M5/M5_2.ELU	0	0	0	0	0	0	0	0	0	0	0	0	0	0	0	0	0	0	0	0	0	16
SC3470_272mz_39.1962min	M5/M5_2.ELU	0	0	0	0	0	0	0	0	0	0	0	0	0	0	0	0	0	0	0	0	12147	15
SC3475_328mz_39.2398min	M5/M5_2.ELU	0	0	0	0	0	0	0	0	0	0	0	0	0	0	0	0	0	0	0	0	0	16
SC4013_144mz_43.7504min	M5/M5_2.ELU	0	0	0	0	0	0	0	0	0	0	0	0	0	0	0	0	0	0	0	0	0	16
SC4146_73mz_44.8678min	M5/M5_2.ELU	0	0	0	0	0	0	0	80160	0	0	0	0	0	0	0	0	0	111519	0	0	0	14
SC4274_174mz_45.9357min	M5/M5_2.ELU	0	0	0	0	0	0	0	0	0	0	0	0	0	0	0	0	0	0	0	0	0	16
SC4664_362mz_49.2097min	M5/M5_2.ELU	0	0	0	0	0	0	0	0	0	0	0	0	0	0	0	0	0	0	0	0	0	16
SC4809_411mz_50.4286min	M5/M5_2.ELU	0	0	0	0	1463	0	0	0	0	0	0	0	0	0	0	0	0	0	0	0	0	16
SC6038_57mz_60.7357min	M5/M5_2.ELU	0	0	0	0	0	0	0	0	0	0	0	0	0	0	0	0	0	0	0	0	0	16
SC6211_385mz_62.1878min	M5/M5_2.ELU	0	0	0	0	0	0	0	0	0	0	0	0	0	0	0	0	0	0	0	0	0	16
SC4311_390mz_46.246min	M5/M5_2.ELU	0	0	0	0	0	0	0	0	0	0	0	0	0	0	0	0	0	0	0	0	0	16
SC2376_73mz_30.019min	M5/M5_3.ELU	32819670	33376212	33270949	35520565	33600491	35211005	31889707	32543327	28910233	11281943	11709761	12048029	13213804	12520723	12540104	30052173	29296545	33050931	23370217	25008975	24751690	0
SC991_110mz_18.3999min	M5/M5_3.ELU	0	0	0	0	0	18161	27600	35561	34541	0	0	0	0	0	0	0	0	0	0	0	0	12
SC1688_188mz_24.2443min	M5/M5_3.ELU	0	0	0	27270	0	14565	18692	0	0	0	0	0	0	0	0	21323	0	0	0	0	0	13
SC3695_290mz_41.0853min	M5/M5_3.ELU	0	0	0	122512	159499	79237	115436	120295	124907	0	0	0	0	0	0	290301	269537	170693	0	0	0	9
SC689_86mz_15.8699min	M5/M5_3.ELU	0	0	0	0	57537	0	47301	64289	89126	0	0	0	0	0	0	0	0	0	0	0	0	13
SC1080_211mz_19.1473min	M5/M5_3.ELU	0	0	0	0	192390	254850	0	148273	164700	0	0	0	0	0	0	0	146183	150934	0	0	0	11
SC2517_296mz_31.2035min	M5/M5_3.ELU	0	0	0	4096	3348	4010	3048	2744	0	0	0	14555	0	0	0	0	0	4318	0	0	0	11
SC5402_287mz_55.4005min	M5/M5_3.ELU	0	0	0	0	49371	36542	85270	112703	0	0	0	0	0	0	0	0	103502	118709	0	0	0	11
SC3485_434mz_39.3195min	M5/M5_3.ELU	0	0	0	133088	0	0	0	0	60695	0	0	0	1628027	0	0	173390	178071	0	0	0	0	12
SC4765_69mz_50.0578min	M5/M5_3.ELU	0	0	0	0	0	0	0	0	0	0	0	0	0	0	0	0	0	8542	0	0	0	15
SC473_73mz_14.0521min	M5/M5_3.ELU	0	0	0	25428	0	29360	21426	54260	37763	0	0	0	0	0	0	21460	41836	0	0	0	0	10
SC2528_293mz_31.2991min	M5/M5_3.ELU	0	0	0	0	0	0	0	0	8603	0	0	0	0	0	0	0	0	0	0	0	0	15
SC3861_317mz_42.477min	M5/M5_3.ELU	0	0	0	0	0	0	0	0	0	0	0	0	0	0	0	0	0	0	0	0	0	16
SC1397_73mz_21.8007min	M5/M5_3.ELU	0	0	0	0	0	0	0	0	0	0	0	0	0	0	0	0	0	0	0	0	0	16
SC4147_73mz_44.8744min	M5/M5_3.ELU	0	0	0	0	0	39597	0	68494	167676	0	0	0	0	0	0	0	43711	0	0	0	0	12
SC4712_160mz_49.6123min	M5/M5_3.ELU	0	0	0	9299	0	0	0	0	0	0	0	0	0	0	0	0	9361	0	0	0	0	15
SC112_147mz_11.0263min	M5/M5_3.ELU	0	0	0	0	0	0	0	0	0	0	0	13771	0	0	0	0	0	0	0	0	0	15
SC644_201mz_15.4857min	M5/M5_3.ELU	0	0	0	0	0	0	0	0	0	0	0	0	0	0	0	0	0	0	0	0	0	16
SC646_201mz_15.5041min	M5/M5_3.ELU	0	0	0	0	0	2280	1312	0	0	2551	0	0	0	0	0	1579	0	0	0	0	0	12
SC735_211mz_16.2549min	M5/M5_3.ELU	0	0	0	0	0	0	0	0	0	0	0	0	0	0	0	0	0	0	0	0	0	16
SC842_73mz_17.1517min	M5/M5_3.ELU	0	0	0	0	0	0	0	0	0	0	0	0	0	0	0	0	0	0	0	0	0	16
SC930_73mz_17.8857min	M5/M5_3.ELU	0	0	0	0	0	0	0	0	0	0	0	0	0	0	0	0	0	0	0	0	0	16
SC1056_73mz_18.9452min	M5/M5_3.ELU	0	0	0	0	0	0	0	0	0	0	0	0	0	0	0	0	0	0	0	0	0	16
SC1201_73mz_20.1607min	M5/M5_3.ELU	0	0	0	0	0	0	0	0	0	0	0	0	0	0	0	0	0	0	0	0	0	16
SC1357_240mz_21.4668min	M5/M5_3.ELU	0	0	0	0	0	0	0	0	0	0	0	24518	14889	0	16908	0	0	4620	25704	26445	29088	9
SC1613_147mz_23.616min	M5/M5_3.ELU	0	0	0	0	7549	0	0	0	0	0	0	0	0	0	0	0	0	7547	0	0	0	15
SC1758_288mz_24.834min	M5/M5_3.ELU	0	0	0	0	0	0	0	0	0	0	0	0	0	0	0	0	0	0	0	0	0	16
SC1819_533mz_25.344min	M5/M5_3.ELU	0	0	0	0	0	0	0	0	0	0	0	0	0	0	0	0	0	0	0	0	0	16
SC2279_71mz_29.2112min	M5/M5_3.ELU	0	0	0	0	0	0	7008	0	0	0	0	0	0	0	0	0	9946	9816	0	0	0	13
SC2314_260mz_29.4972min	M5/M5_3.ELU	0	0	0	0	0	0	0	0	0	0	0	0	0	0	0	0	0	0	0	0	0	16
SC2495_344mz_31.0181min	M5/M5_3.ELU	0	0	0	0	0	0	0	0	0	0	0	0	0	0	0	0	0	0	0	0	0	16
SC2713_175mz_32.8451min	M5/M5_3.ELU	0	0	0	0	0	0	0	0	0	0	0	0	0	0	0	0	0	0	0	0	0	16
SC2783_299mz_33.4298min	M5/M5_3.ELU	0	0	0	0	0	0	0	0	0	0	0	0	0	0	0	0	0	0	0	0	0	16
SC2832_319mz_33.8409min	M5/M5_3.ELU	0	0	0	0	0	0	0	113645	105106	0	0	0	0	0	0	0	0	0	0	0	0	14
SC3690_347mz_41.0383min	M5/M5_3.ELU	0	0	0	0	0	0	0	0	0	0	0	0	0	0	0	0	0	0	0	0	0	16
SC4012_144mz_43.7436min	M5/M5_3.ELU	0	0	0	11012	0	0	0	27843	16329	0	0	0	0	0	0	0	14008	0	0	0	0	13
SC4041_73mz_43.9852min	M5/M5_3.ELU	0	0	0	0	0	0	0	0	0	0	0	0	0	0	0	0	0	0	0	0	0	16
SC4106_149mz_44.5305min	M5/M5_3.ELU	0	0	0	10973	0	0	0	0	0	0	0	0	0	0	0	0	0	0	0	0	0	16
SC4361_57mz_46.6755min	M5/M5_3.ELU	0	0	0	0	0	0	36567	0	0	0	0	0	0	0	0	0	0	0	0	0	0	15
SC4590_204mz_48.5898min	M5/M5_3.ELU	0	0	0	0	0	0	0	0	0	0	0	0	0	0	0	0	0	0	0	0	0	16
SC134_191mz_11.2117min	M5/M5_3.ELU	0	0	0	0	0	0	0	0	0	0	0	0	0	0	0	0	0	0	0	10854	0	15
SC134_73mz_11.2117min	M5/M5_3.ELU	0	0	0	0	0	0	0	0	0	0	0	0	0	0	0	0	0	0	0	0	0	16
SC269_229mz_12.3433min	M5/M5_3.ELU	0	0	0	0	0	0	0	0	0	0	0	0	0	0	0	0	0	4018	0	0	0	15
SC419_154mz_13.6008min	M5/M5_3.ELU	0	652	0	0	0	0	0	0	0	0	0	0	0	17765	19017	0	0	7173	0	0	36978	12
SC685_70mz_15.8321min	M5/M5_3.ELU	0	0	0	0	64087	0	0	0	85142	0	0	0	0	0	0	0	0	0	0	0	0	15
SC1697_84mz_24.3214min	M5/M5_3.ELU	0	0	0	0	0	0	0	0	0	0	0	0	0	0	0	0	0	0	0	0	0	16
SC1832_244mz_25.4548min	M5/M5_3.ELU	0	0	0	0	0	0	0	0	0	0	0	0	0	0	0	0	0	0	0	0	0	16
SC1834_155mz_25.4732min	M5/M5_3.ELU	0	0	0	0	0	7201	0	0	0	0	0	0	0	0	0	0	0	0	0	0	0	15
SC2328_73mz_29.6164min	M5/M5_3.ELU	0	0	0	0	0	0	0	0	0	0	0	0	0	0	0	0	0	0	0	0	0	16
SC2445_221mz_30.5961min	M5/M5_3.ELU	0	0	0	0	0	0	0	0	0	0	0	0	0	0	0	0	0	0	0	0	0	16
SC3076_246mz_35.8902min	M5/M5_3.ELU	0	0	0	0	0	0	10343	0	0	0	0	0	0	0	0	15686	0	0	0	0	0	14
SC3178_479mz_36.7484min	M5/M5_3.ELU	0	0	0	0	0	0	0	2224	0	0	0	0	0	0	0	0	0	0	0	0	0	15
SC3491_253mz_39.3723min	M5/M5_3.ELU	0	0	0	0	0	0	0	0	0	0	0	0	0	0	0	18769	0	60141	0	0	0	14
SC3646_328mz_40.6734min	M5/M5_3.ELU	0	0	0	0	0	0	0	0	0	0	0	0	0	0	0	0	0	0	0	0	0	16
SC3713_72mz_41.2338min	M5/M5_3.ELU	0	0	0	0	0	0	0	0	0	0	0	0	0	0	0	1341	0	0	0	0	0	15
SC5080_131mz_52.6977min	M5/M5_3.ELU	0	0	0	0	0	0	0	0	0	0	0	0	0	0	0	0	0	0	0	0	0	16
SC5387_129mz_55.2696min	M5/M5_3.ELU	0	0	0	0	0	0	0	0	0	0	0	0	0	0	0	0	0	0	0	0	0	16
SC5994_50mz_60.3691min	M5/M5_3.ELU	0	0	0	0	0	0	0	0	0	0	0	0	0	0	0	0	0	0	0	0	0	16
SC293_174mz_12.5438min	M6/M6_1.ELU	78565	65140	56853	72479	91505	68769	65672	52758	58622	49868	31501	0	46070	23746	0	73668	45401	78963	0	52175	62620	3
SC4524_73mz_48.0395min	M6/M6_1.ELU	13179484	12787997	12438070	18965694	18325097	18411121	15539985	16781568	15411733	4403107	4802370	5518140	4192776	4181573	4372787	15075205	17053276	16309459	9079473	10386024	9674855	0
SC2016_73mz_26.9999min	M6/M6_1.ELU	0	5859	1240	7895	15431	0	10486	7708	0	0	0	0	0	0	0	10949	0	0	0	0	0	13
SC532_147mz_14.5529min	M6/M6_1.ELU	0	0	0	943262	932962	817807	1340762	1298969	1109372	10798326	12603885	12772751	14773604	14364381	15149713	2023305	2163158	2189591	18205663	20946943	19412905	0
SC1850_73mz_25.6124min	M6/M6_1.ELU	0	0	0	45572	40779	0	61178	64240	0	0	0	0	0	0	0	116898	0	0	0	0	0	13
SC5695_129mz_57.8567min	M6/M6_1.ELU	0	0	0	0	0	0	113246	210526	282869	0	0	0	0	0	0	212870	239079	304584	0	0	0	10
SC2862_232mz_34.0934min	M6/M6_1.ELU	0	0	0	0	4612	0	5703	4877	5258	51728	0	0	0	0	0	0	5420	0	0	0	0	11
SC2731_73mz_32.9953min	M6/M6_1.ELU	0	0	0	0	0	0	17698	6700	0	0	0	0	0	0	0	0	0	0	0	0	0	14
SC3070_353mz_35.8399min	M6/M6_1.ELU	0	0	0	0	0	8195	11790	14924	0	0	0	0	0	0	0	0	0	0	0	0	0	13
SC807_215mz_16.8555min	M6/M6_1.ELU	0	0	0	0	0	0	1270	1597	0	0	0	0	0	0	0	0	0	0	0	0	0	14
SC848_73mz_17.202min	M6/M6_1.ELU	0	0	0	0	3661	0	4884	5399	0	0	0	0	0	0	0	0	0	0	0	0	0	14
SC1517_73mz_22.8098min	M6/M6_1.ELU	0	0	0	0	18687	13375	19494	13168	0	0	0	0	0	0	0	28780	0	25710	0	0	0	11
SC1856_120mz_25.6552min	M6/M6_1.ELU	0	0	0	0	38657	0	49568	49004	75382	0	0	0	0	0	0	68218	0	103909	0	0	0	11
SC2311_204mz_29.4737min	M6/M6_1.ELU	0	0	0	0	0	0	4053	1890	0	0	0	0	0	0	0	0	0	0	0	0	0	14
SC2450_288mz_30.6398min	M6/M6_1.ELU	0	0	0	0	0	0	5665	5266	0	0	0	0	0	0	0	0	0	0	0	0	0	14
SC2998_174mz_35.2367min	M6/M6_1.ELU	0	0	0	5732	0	0	8935	0	0	0	0	0	0	0	0	12453	0	0	0	0	0	14
SC3013_200mz_35.3617min	M6/M6_1.ELU	0	0	0	0	0	0	2103	0	2102	0	0	0	12364	4046	0	0	1889	0	0	0	0	11
SC3032_287mz_35.5194min	M6/M6_1.ELU	0	0	0	0	0	0	4501	0	0	0	0	0	0	0	0	0	0	0	0	0	0	15
SC3070_353mz_35.8399min	M6/M6_1.ELU	0	0	0	0	0	8195	11790	14924	0	0	0	0	0	0	0	0	0	0	0	0	0	13
SC3155_73mz_36.547min	M6/M6_1.ELU	0	0	0	0	0	0	4074	0	0	0	0	0	0	0	0	0	0	0	0	0	0	15
SC3361_158mz_38.281min	M6/M6_1.ELU	0	0	0	0	0	0	2697	3510	0	0	0	0	0	0	0	0	0	0	0	0	0	14
SC4764_69mz_50.0502min	M6/M6_1.ELU	0	0	0	0	0	0	10527	15338	0	0	0	0	0	0	0	0	0	0	0	0	0	14
SC5184_251mz_53.5726min	M6/M6_1.ELU	0	0	0	0	0	0	109216	103728	0	0	0	0	0	0	0	0	0	0	0	0	0	14
SC5406_363mz_55.4349min	M6/M6_1.ELU	0	0	0	0	0	0	594201	620892	0	0	0	0	0	0	0	0	0	0	0	0	0	14
SC6179_129mz_61.9143min	M6/M6_1.ELU	0	0	0	23347	0	0	45052	0	112963	0	0	0	0	0	0	146560	0	0	0	0	0	13
SC80_221mz_10.7539min	M6/M6_2.ELU	16992433	15475636	13838183	23462732	20039733	19263210	2771544	2936555	2501232	13134033	13513156	13266199	5123235	3726225	5544586	30056801	15033401	15036540	2611164	2650913	2434710	0
SC406_311mz_13.4928min	M6/M6_2.ELU	0	0	0	0	2870	0	2551	3888	0	0	11843	0	0	0	0	0	0	0	0	0	0	13
SC545_165mz_14.6596min	M6/M6_2.ELU	0	0	0	12366	0	10121	9282	11385	0	0	0	0	0	0	0	7297	0	0	0	0	0	12
SC1471_373mz_22.4258min	M6/M6_2.ELU	11379	11044	15429	96622	84308	115025	231745	188975	234021	1761867	2295521	1458171	3838406	3421371	1435266	426258	177323	427229	2823647	2050789	922552	0
SC3124_100mz_36.2989min	M6/M6_2.ELU	0	0	0	5175	9773	10291	12070	15369	14356	0	0	0	0	0	0	8549	13978	0	0	0	0	10
SC4517_361mz_47.9793min	M6/M6_2.ELU	0	0	0	7037952	7509298	7047448	11272247	12158564	10973512	59031088	63563620	58287418	69509011	65573788	66716144	8095987	9312451	9042881	32633028	37686942	36295079	0
SC3250_73mz_37.3501min	M6/M6_2.ELU	0	0	0	52962	60899	40756	91904	81629	98622	29666	0	0	0	0	0	85198	71849	109254	0	0	0	8
SC5455_472mz_55.8462min	M6/M6_2.ELU	0	0	0	0	0	0	458865	550083	504844	0	0	0	0	0	0	0	0	0	0	0	0	13
SC1394_140mz_21.7799min	M6/M6_2.ELU	0	0	0	21189	0	0	27034	24217	17576	0	0	0	0	0	0	26966	0	0	0	0	0	12
SC92_101mz_10.8512min	M6/M6_2.ELU	0	0	0	0	0	0	14713	10505	0	0	0	0	0	0	0	0	0	0	0	0	0	14
SC119_220mz_11.0819min	M6/M6_2.ELU	0	0	0	0	0	0	3030	2457	0	0	0	0	0	0	0	0	0	0	0	0	0	14
SC424_73mz_13.6438min	M6/M6_2.ELU	0	0	0	0	0	0	4784	4190	0	0	0	0	0	0	0	0	9832	0	0	0	0	13
SC626_140mz_15.3391min	M6/M6_2.ELU	0	0	0	0	0	0	7915	1151	0	0	0	0	0	0	0	0	0	0	0	0	0	14
SC632_147mz_15.3903min	M6/M6_2.ELU	10492	9789	0	14928	0	0	19104	11105	0	0	0	0	0	0	0	0	0	0	0	0	0	14
SC714_281mz_16.0723min	M6/M6_2.ELU	4573	0	8545	0	0	0	5797	3148	0	0	0	0	0	0	0	0	0	0	0	0	0	14
SC1626_71mz_23.7261min	M6/M6_2.ELU	0	0	0	0	12865	0	7249	8838	0	0	0	0	0	0	0	0	0	17654	0	0	0	13
SC1691_185mz_24.273min	M6/M6_2.ELU	0	0	0	0	0	0	9500	6236	0	0	0	0	0	0	0	0	0	0	0	0	0	14
SC1718_100mz_24.4978min	M6/M6_2.ELU	0	0	0	0	0	0	10130	8215	0	0	0	0	0	0	0	0	0	0	0	0	0	14
SC1868_58mz_25.7561min	M6/M6_2.ELU	0	0	0	0	0	0	0	7599	0	0	0	0	0	0	0	0	0	0	0	0	0	15
SC433_155mz_13.7193min	M6/M6_2.ELU	0	0	0	0	0	3596	0	3759	3367	0	0	0	0	3853	0	0	0	3277	0	0	0	11
SC541_145mz_14.6252min	M6/M6_2.ELU	0	0	0	0	0	1900	0	2189	2936	0	0	0	0	1882	0	0	2768	0	0	0	0	11
SC3982_475mz_43.4897min	M6/M6_2.ELU	0	0	0	0	0	0	0	383	186	0	0	0	1456	0	0	0	0	0	0	0	0	13
SC962_201mz_18.1559min	M6/M6_3.ELU	0	0	0	9923	22624	0	12386	0	21749	16986	21147	9027	0	14938	0	17912	52679	22238	45540	0	0	6
SC2202_116mz_28.5586min	M6/M6_3.ELU	0	0	0	46586	44393	40549	103357	51212	40102	0	0	0	0	0	0	60796	33278	25166	0	0	0	9
SC5106_439mz_52.9218min	M6/M6_3.ELU	0	0	0	15464	21830	0	43405	39991	42954	0	0	0	0	0	0	0	0	0	0	0	0	13
SC1129_147mz_19.5568min	M6/M6_3.ELU	0	0	0	1742110	1945074	1801094	2135542	2170373	2024706	0	18976202	0	0	0	0	0	0	908258	0	0	0	10
SC962_201mz_18.1559min	M6/M6_3.ELU	0	0	0	9923	22624	0	12386	0	21749	16986	21147	9027	0	14938	0	17912	52679	22238	45540	0	0	6
SC1025_299mz_18.6819min	M6/M6_3.ELU	0	0	0	0	0	0	0	66635767	64535252	59435636	191280896	125142982	169045890	88475467	157076348	94927857	55266640	89233234	217910968	121585267	53005265	2
SC3007_100mz_35.3123min	M6/M6_3.ELU	0	0	0	0	0	0	7970	31586	35613	0	0	0	0	0	0	0	0	0	0	0	0	13
SC419_75mz_13.6042min	M6/M6_3.ELU	4021	0	0	13312	26565	21308	18480	0	20730	0	0	0	0	0	0	9222	0	0	0	0	0	12
SC1311_255mz_21.0844min	M6/M6_3.ELU	0	0	0	0	0	0	4007	0	3691	0	0	15080	0	17981	10896	0	0	0	0	24816	0	10
SC1612_147mz_23.6119min	M6/M6_3.ELU	0	0	0	0	0	0	25519	0	18657	0	0	0	0	0	0	0	0	0	0	0	0	14
SC2805_73mz_33.6153min	M6/M6_3.ELU	0	0	0	0	0	0	26176	31546	36568	0	0	0	0	0	0	53248	63011	67688	0	0	0	10
SC2753_103mz_33.1808min	M6/M6_3.ELU	0	0	0	0	0	0	10720	19398	18902	85027	70066	127369	0	0	0	64483	74270	52370	241254	244615	226699	4
SC3003_290mz_35.2779min	M6/M6_3.ELU	0	0	0	0	0	0	2484	0	3703	0	0	0	0	0	0	0	1587	3613	0	0	0	12
SC1053_73mz_18.9235min	M6/M6_3.ELU	0	0	0	0	0	0	16481	0	12673	0	0	0	0	0	0	0	0	0	0	0	0	14
SC1192_100mz_20.0878min	M6/M6_3.ELU	0	0	0	0	0	0	1521	0	10063	0	0	0	0	0	0	0	0	0	0	0	0	14
SC1626_71mz_23.7259min	M6/M6_3.ELU	0	0	0	0	0	0	0	0	13084	0	0	0	0	0	0	0	0	0	0	0	0	15
SC1758_288mz_24.8341min	M6/M6_3.ELU	0	0	0	0	0	0	7026	0	10173	0	0	0	0	0	0	0	0	0	0	0	0	14
SC1868_58mz_25.7568min	M6/M6_3.ELU	0	0	0	0	0	0	0	0	8800	0	0	0	0	0	0	0	0	0	0	0	0	15
SC1932_447mz_26.292min	M6/M6_3.ELU	0	5136	0	0	0	0	6197	0	10507	0	0	0	0	0	0	0	0	0	0	0	0	14
SC2076_181mz_27.5min	M6/M6_3.ELU	0	0	0	0	0	0	2360	0	1436	0	0	0	0	0	0	0	0	0	0	0	0	14
SC2230_451mz_28.7944min	M6/M6_3.ELU	0	0	168	0	0	7065	3147	0	4519	0	0	0	0	0	0	0	0	0	0	0	0	13
SC3435_200mz_38.9043min	M6/M6_3.ELU	0	0	0	0	0	0	3905	0	1989	0	23443	0	0	0	0	0	0	4176	0	0	0	12
SC4469_129mz_47.5748min	M6/M6_3.ELU	0	0	0	0	0	20156	20874	16222	18612	0	0	0	0	0	0	0	0	0	0	0	0	12
SC4777_194mz_50.1569min	M6/M6_3.ELU	0	0	0	0	0	0	6604	0	6236	0	0	0	0	0	0	0	0	0	0	0	0	14
SC4863_204mz_50.8808min	M6/M6_3.ELU	0	0	0	0	0	0	170987	0	183064	0	0	0	0	0	0	0	0	0	0	0	0	14
SC5042_229mz_52.3824min	M6/M6_3.ELU	0	0	0	0	0	0	281	0	2377	0	0	0	0	0	0	0	0	0	0	0	0	14
SC841_86mz_17.1409min	M6/M6_3.ELU	0	0	0	0	0	0	0	1620	562	0	0	0	0	0	0	0	0	0	0	0	0	14
SC992_110mz_18.4067min	M6/M6_3.ELU	0	0	0	0	0	0	0	0	33527	0	0	0	0	0	0	43312	0	50509	0	0	0	13
SC1333_228mz_21.2714min	M6/M6_3.ELU	0	0	0	0	0	880	1436	1732	2169	0	0	0	0	0	0	0	2191	0	0	0	0	11
SC1357_240mz_21.4702min	M6/M6_3.ELU	0	0	0	0	0	0	0	2256	1895	0	0	0	0	0	0	2835	0	0	0	0	0	13
SC1504_114mz_22.7034min	M6/M6_3.ELU	0	0	0	0	0	0	0	1722	1484	0	0	0	0	0	0	0	0	0	0	0	0	14
SC1613_147mz_23.6186min	M6/M6_3.ELU	0	0	0	0	0	7621	0	14837	10649	0	0	0	0	0	0	0	0	0	0	0	0	13
SC1687_188mz_24.2402min	M6/M6_3.ELU	0	0	0	40635	0	0	0	16362	22427	0	0	0	0	0	0	0	0	0	0	0	0	14
SC2643_100mz_32.258min	M6/M6_3.ELU	0	0	0	0	0	198566	180606	249402	277328	0	0	0	0	0	0	0	0	0	0	0	0	12
SC3032_287mz_35.522min	M6/M6_3.ELU	0	0	0	0	0	0	0	3884	2351	0	0	0	0	0	0	0	0	0	0	0	0	14
SC3154_147mz_36.5446min	M6/M6_3.ELU	0	0	0	0	8620	0	0	21027	6802	0	0	0	0	0	0	4284	0	0	0	0	0	13
SC4356_73mz_46.6269min	M6/M6_3.ELU	0	0	0	0	0	0	0	232108	283112	0	0	0	0	0	0	0	678824	784737	0	0	0	12
SC4395_259mz_46.9558min	M6/M6_3.ELU	0	0	0	0	0	0	0	3370	505	0	0	0	0	0	0	2821	0	0	0	0	0	13
SC4580_425mz_48.5077min	M6/M6_3.ELU	0	0	0	0	0	0	0	13543	6827	0	0	0	0	0	0	0	7622	0	0	0	0	13
SC4809_411mz_50.4295min	M6/M6_3.ELU	0	0	0	0	0	0	0	694	1687	0	0	0	0	0	0	0	0	0	0	0	0	14
SC5529_482mz_56.4668min	M6/M6_3.ELU	0	0	0	0	0	0	0	29	10977	0	0	0	0	0	0	0	0	0	0	0	0	14
SC5942_384mz_59.9338min	M6/M6_3.ELU	0	0	0	0	0	0	1008	4313	1070	0	0	0	0	0	0	0	0	0	0	0	0	13
SC6041_647mz_60.7626min	S1/S1_1.ELU	43441	34645	14176	90302	120460	63288	0	74833	30745	189647	262111	164330	84003	67805	152395	93381	41215	39913	91578	101995	0	2
SC1662_160mz_24.027min	S1/S1_1.ELU	0	0	0	21350	19409	22885	33880	33334	30675	51446	54086	52423	53774	53267	37206	76605	53226	49126	114037	110341	0	1
SC1795_84mz_25.1461min	S1/S1_1.ELU	0	0	0	428901	541955	636777	0	616695	719145	3840774	4790486	4625911	7756437	6210456	9125808	1539673	2266775	2213431	22155888	12562980	36273622	1
SC2059_246mz_27.359min	S1/S1_1.ELU	0	0	0	2398925	2130654	2257034	2093163	2104566	1941514	29996517	29056077	25858759	33597758	31407444	29170109	6286534	5340375	5384906	99994524	91686930	81140911	0
SC1127_228mz_19.5391min	S1/S1_1.ELU	0	0	0	0	0	12115	0	0	14512	19894	23008	21847	15912	15409	0	0	0	0	20107	0	22505	7
SC3776_290mz_41.764min	S1/S1_1.ELU	0	0	0	636076	297715	461168	419569	399575	567734	3148371	2692249	3578610	3082137	3045975	3356281	657318	732946	705817	6835968	4082914	6371799	0
SC2989_204mz_35.1638min	S1/S1_1.ELU	0	0	0	0	0	0	0	0	0	6362886	6906003	6953661	12491281	12754158	12120431	0	0	0	5392765	6169403	5435094	7
SC4157_435mz_44.955min	S1/S1_1.ELU	0	0	0	0	0	0	0	0	0	125802	96682	0	0	0	0	72187	112373	0	0	0	0	12
SC7_151mz_10.1422min	S1/S1_1.ELU	0	0	517170	0	0	804974	0	0	1003885	4943224	3264605	3639064	7576369	6617953	6865931	0	1551117	1325156	7923513	8003463	6221790	3
SC17_132mz_10.2252min	S1/S1_1.ELU	0	0	0	0	0	0	0	0	0	10048	13307	0	8864	0	0	12469	0	0	0	0	0	12
SC51_73mz_10.5113min	S1/S1_1.ELU	0	0	0	0	0	0	0	0	0	137951	157159	0	0	0	0	0	0	0	0	0	0	14
SC206_102mz_11.8107min	S1/S1_1.ELU	0	0	0	0	0	0	0	0	0	4311	8482	0	14230	0	0	0	0	0	0	0	1676	12
SC620_83mz_15.2844min	S1/S1_1.ELU	0	0	0	0	0	0	0	0	0	10068	11109	0	15345	13644	15401	0	0	0	15788	0	0	10
SC759_228mz_16.4546min	S1/S1_1.ELU	0	0	0	0	0	0	0	0	0	730	4227	1189	0	0	5549	0	0	0	1045	858	0	10
SC916_231mz_17.7716min	S1/S1_1.ELU	0	0	0	0	0	0	0	0	0	3568	0	0	0	0	0	0	0	1312	0	0	0	14
SC992_174mz_18.4117min	S1/S1_1.ELU	0	0	0	0	0	0	0	0	0	7639	25764	0	0	0	0	0	0	0	0	0	0	14
SC1043_127mz_18.837min	S1/S1_1.ELU	0	0	0	0	0	0	0	0	0	13891	15346	0	0	0	0	0	0	0	0	14165	0	13
SC1060_173mz_18.9746min	S1/S1_1.ELU	0	0	0	0	0	0	0	0	0	1998	1208	0	0	0	3347	0	0	0	0	0	0	13
SC1311_144mz_21.0801min	S1/S1_1.ELU	0	0	0	0	0	0	0	0	0	22486	29934	0	0	0	0	0	0	0	0	0	0	14
SC1322_103mz_21.1757min	S1/S1_1.ELU	0	0	0	0	0	0	0	0	0	7243	6278	0	0	5993	0	0	0	0	0	10679	0	12
SC1329_88mz_21.237min	S1/S1_1.ELU	0	0	0	0	0	0	0	0	0	1244	8819	0	0	0	0	0	0	0	0	0	0	14
SC1338_73mz_21.3091min	S1/S1_1.ELU	0	0	0	0	0	0	0	0	0	176725	245277	0	0	0	0	0	0	0	0	0	0	14
SC1504_158mz_22.7016min	S1/S1_1.ELU	0	0	0	0	0	0	0	0	0	2712	2998	0	5125	0	0	993	0	0	3382	1998	0	10
SC1559_216mz_23.1664min	S1/S1_1.ELU	0	0	0	0	0	0	0	0	0	8022	7404	0	0	0	0	0	0	0	0	0	0	14
SC1579_142mz_23.3299min	S1/S1_1.ELU	0	0	0	0	0	0	0	0	0	5879	4484	1854	0	0	0	0	0	0	0	2018	0	12
SC1697_128mz_24.3223min	S1/S1_1.ELU	0	0	0	0	0	0	0	0	0	536244	587590	520670	582319	525063	405402	0	0	0	0	0	0	10
SC1744_50mz_24.7149min	S1/S1_1.ELU	0	0	0	0	0	0	1108	0	0	674	0	690	597	2133	0	0	0	0	0	0	0	11
SC1857_73mz_25.6662min	S1/S1_1.ELU	0	0	0	0	0	0	0	0	0	639785	1239080	0	801447	962482	0	0	0	0	1643135	0	0	11
SC2138_315mz_28.0209min	S1/S1_1.ELU	0	0	0	0	0	0	0	0	0	31582	47249	0	0	0	0	0	0	0	0	0	0	14
SC2158_217mz_28.1911min	S1/S1_1.ELU	0	0	0	0	0	0	0	0	0	5790	7612	0	0	0	0	0	0	0	0	0	0	14
SC2165_73mz_28.2499min	S1/S1_1.ELU	0	0	0	0	0	0	0	0	0	233034	165555	0	0	0	0	0	0	0	189542	0	0	13
SC2191_218mz_28.4638min	S1/S1_1.ELU	0	0	0	0	0	0	0	0	0	24547	21022	0	0	0	0	0	0	0	0	0	0	14
SC2203_116mz_28.5661min	S1/S1_1.ELU	0	0	0	0	0	0	0	0	0	1248179	1109539	1107449	0	0	0	0	0	0	0	0	0	13
SC2260_299mz_29.0434min	S1/S1_1.ELU	0	0	0	0	0	0	0	0	0	2172	2591	4104	3338	0	6726	0	0	0	0	0	4020	10
SC2289_185mz_29.2909min	S1/S1_1.ELU	0	0	0	0	0	0	0	0	0	1517260	1034753	0	1362044	1245480	0	0	0	0	1622019	0	0	11
SC2326_73mz_29.5971min	S1/S1_1.ELU	0	0	0	0	0	0	0	0	0	190287	198394	0	0	0	0	0	0	0	177975	0	0	13
SC2413_276mz_30.3277min	S1/S1_1.ELU	0	0	0	0	0	0	0	0	0	432526	0	551324	0	567220	0	0	0	0	0	1310950	0	12
SC2423_296mz_30.415min	S1/S1_1.ELU	0	0	0	0	0	0	0	0	0	17774	10673	0	0	0	0	0	0	0	0	0	0	14
SC2496_73mz_31.0206min	S1/S1_1.ELU	0	0	0	0	0	0	0	0	0	390112	378377	0	0	0	0	0	0	0	0	0	0	14
SC2505_295mz_31.102min	S1/S1_1.ELU	0	0	0	0	0	0	0	0	0	118920	0	0	71913	0	38578	0	0	0	0	0	0	13
SC2524_276mz_31.2614min	S1/S1_1.ELU	0	0	0	738	0	0	0	1542	0	9920	0	12606	0	0	0	0	0	0	0	0	0	13
SC2528_301mz_31.2933min	S1/S1_1.ELU	0	0	0	0	0	0	0	0	0	9404	6806	0	0	0	0	0	0	0	0	0	0	14
SC2557_265mz_31.534min	S1/S1_1.ELU	0	0	0	0	0	0	0	0	0	226419	191361	245967	0	525406	0	0	0	0	0	0	0	12
SC2587_204mz_31.7882min	S1/S1_1.ELU	0	0	0	0	0	0	0	0	0	507959	0	519001	0	0	0	0	0	0	0	0	0	14
SC2678_188mz_32.5541min	S1/S1_1.ELU	0	0	0	0	0	0	0	0	0	27994	0	0	0	0	0	0	0	0	0	0	0	15
SC2721_73mz_32.9114min	S1/S1_1.ELU	0	0	0	0	0	0	0	0	0	102705	106915	85956	0	0	0	0	0	0	0	0	0	13
SC2769_445mz_33.3166min	S1/S1_1.ELU	0	0	0	0	0	0	0	0	0	12456	10457	0	0	0	0	0	0	0	0	0	0	14
SC2838_152mz_33.8912min	S1/S1_1.ELU	0	0	0	0	0	0	0	0	0	83011	40133	0	0	0	0	0	0	0	0	0	0	14
SC2863_204mz_34.1051min	S1/S1_1.ELU	0	0	0	0	0	0	0	0	0	153816	0	0	0	0	0	0	0	0	0	0	0	15
SC2923_319mz_34.6068min	S1/S1_1.ELU	0	0	0	0	0	0	0	0	0	156990315	161665103	166572518	0	0	0	0	0	0	0	0	0	13
SC2929_73mz_34.6537min	S1/S1_1.ELU	0	0	0	0	0	0	0	0	0	63574661	70376279	62166444	0	0	0	0	0	0	0	0	0	13
SC3077_204mz_35.8953min	S1/S1_1.ELU	0	0	0	0	0	0	0	0	0	59394	62071	0	0	0	0	0	0	0	0	0	0	14
SC3155_361mz_36.5513min	S1/S1_1.ELU	0	0	0	0	0	0	0	0	0	17458	8755	0	0	0	0	0	0	0	0	0	0	14
SC3175_73mz_36.7274min	S1/S1_1.ELU	0	0	0	0	0	0	0	0	0	24954	31766	16874	0	37599	0	0	0	0	0	0	0	12
SC3178_116mz_36.7484min	S1/S1_1.ELU	0	0	0	3509	0	0	0	0	0	16219	18079	0	0	0	0	0	0	0	0	0	0	14
SC3192_317mz_36.8633min	S1/S1_1.ELU	0	0	0	0	0	0	0	0	0	2311	309	0	0	0	5724	0	0	0	3108	0	0	12
SC3226_73mz_37.1494min	S1/S1_1.ELU	0	0	0	0	0	0	0	0	0	53725	68615	0	0	0	0	0	0	0	0	0	0	14
SC3250_243mz_37.3532min	S1/S1_1.ELU	0	0	0	0	0	0	0	0	0	25405	0	0	0	0	0	0	0	0	0	0	0	15
SC3300_73mz_37.771min	S1/S1_1.ELU	0	0	0	0	0	0	0	0	0	317385	448407	0	0	0	0	0	0	0	0	0	0	14
SC3443_156mz_38.9705min	S1/S1_1.ELU	0	0	0	0	0	0	0	0	0	98276	45341	0	0	0	0	0	0	0	0	68270	0	13
SC3462_463mz_39.1274min	S1/S1_1.ELU	0	0	0	0	0	0	0	0	0	5478	3397	0	9947	5208	0	0	0	0	8403	0	10011	10
SC3470_144mz_39.1962min	S1/S1_1.ELU	0	0	0	0	0	0	0	0	0	36925	43341	0	31366	0	0	0	0	0	0	0	0	13
SC3507_359mz_39.4999min	S1/S1_1.ELU	0	0	0	0	0	0	0	0	2934	18281	16703	0	10988	0	10215	0	0	0	0	10920	6463	9
SC3644_349mz_40.6567min	S1/S1_1.ELU	0	0	0	0	0	0	0	0	0	3474	1508	0	0	0	0	0	0	0	0	0	0	14
SC3654_73mz_40.7414min	S1/S1_1.ELU	0	0	0	0	0	0	0	0	0	4108	4846	0	0	0	0	0	0	0	0	0	0	14
SC3737_72mz_41.4376min	S1/S1_1.ELU	0	0	0	0	0	0	0	0	0	1334	0	2045	0	0	0	0	0	0	0	0	0	14
SC3880_387mz_42.6347min	S1/S1_1.ELU	0	0	0	0	0	0	0	0	0	175998	138684	0	0	0	0	0	0	0	0	0	0	14
SC3898_73mz_42.7857min	S1/S1_1.ELU	0	0	0	0	0	0	0	0	0	305019107	282311753	0	0	0	0	0	0	0	0	0	376869652	13
SC3964_578mz_43.3394min	S1/S1_1.ELU	0	0	0	0	0	0	0	0	0	64394	81612	60305	61434	46443	0	0	0	0	72742	99304	0	9
SC3964_578mz_43.3394min	S1/S1_1.ELU	0	0	0	0	0	0	0	0	0	64394	81612	60305	61434	46443	0	0	0	0	72742	99304	0	9
SC3996_373mz_43.6145min	S1/S1_1.ELU	0	0	0	0	0	0	0	0	0	1428	4601	0	0	0	0	0	0	0	0	0	0	14
SC4045_73mz_44.0264min	S1/S1_1.ELU	0	0	0	0	0	0	0	0	0	52760	33066	0	0	0	31318	0	0	0	0	0	0	13
SC4163_126mz_45.0003min	S1/S1_1.ELU	0	0	0	0	0	0	0	0	0	9231	9303	0	0	0	0	0	0	0	0	0	0	14
SC4715_73mz_49.6375min	S1/S1_1.ELU	0	0	0	0	0	0	0	0	3067	10056	0	8020	0	0	0	475	0	0	0	0	0	12
SC4777_73mz_50.1568min	S1/S1_1.ELU	0	0	0	0	0	0	0	0	0	687448	744634	682392	0	0	0	0	0	0	0	0	0	13
SC4841_73mz_50.6987min	S1/S1_1.ELU	0	0	0	0	0	0	0	0	0	23641	56655	0	0	0	0	0	0	0	0	0	0	14
SC5152_458mz_53.3059min	S1/S1_1.ELU	0	0	0	0	0	0	0	0	0	76	0	121	0	0	0	0	0	0	0	0	0	14
SC5417_365mz_55.5255min	S1/S1_1.ELU	0	0	0	0	0	0	0	0	0	248531	0	0	0	0	0	0	0	0	0	0	0	15
SC5528_377mz_56.4558min	S1/S1_1.ELU	0	0	0	0	0	0	0	0	0	957	918	0	0	0	0	0	0	0	0	0	0	14
SC5547_69mz_56.6194min	S1/S1_1.ELU	0	0	0	0	0	0	0	0	0	1940	2853	0	0	0	0	0	0	0	0	0	0	14
SC5781_290mz_58.5807min	S1/S1_1.ELU	0	0	0	0	0	0	0	0	0	52658	44807	0	0	0	0	0	0	0	0	0	0	14
SC6368_204mz_63.5073min	S1/S1_1.ELU	0	0	0	0	0	0	0	0	0	6776	10263	5861	3551	0	1052	0	0	0	7146	11665	0	9
SC883_174mz_17.4942min	S1/S1_2.ELU	1042780	354671	138224	1577953	1764845	1635269	1423388	1596328	1448332	1596293	1572902	1549927	1899871	1950830	1900542	1645676	1657873	1404576	1725563	1836667	1623795	0
SC1450_234mz_22.2488min	S1/S1_2.ELU	0	0	0	502287	596096	720641	525734	601005	727234	9993791	11326648	14086131	11099247	11291790	11766197	3052239	3672266	3823113	63769168	80973402	85066441	0
SC1766_306mz_24.9038min	S1/S1_2.ELU	0	0	0	1671528	1508641	1395542	1282923	1320930	1115580	23274538	23008581	17759659	17246363	16880407	14605279	5904658	4538015	4161929	101825123	83371639	71203714	0
SC3350_243mz_38.1864min	S1/S1_2.ELU	79822	0	0	17637546	14467812	13051331	13100744	11334074	10449884	67599198	73934416	106836614	98591661	116386039	132000083	14345884	13998076	16766385	177839685	180020365	176853882	0
SC3991_174mz_43.5694min	S1/S1_2.ELU	0	0	0	0	0	0	0	0	0	85320	84468	86379	50330	60149	50415	0	0	0	31753	130051	138469	7
SC4299_73mz_46.1514min	S1/S1_2.ELU	0	0	0	0	0	0	0	206729	0	14458878	15663578	14295300	22465555	20426506	20574655	509885	628409	587614	24508723	30495536	26733443	3
SC119_75mz_11.0869min	S1/S1_2.ELU	0	0	0	0	0	0	0	0	0	81535	69457	0	0	0	0	0	0	0	0	0	0	14
SC128_89mz_11.1523min	S1/S1_2.ELU	0	0	0	0	0	0	0	0	0	19835	24632	0	0	0	0	0	0	0	0	0	0	14
SC128_89mz_11.1523min	S1/S1_2.ELU	0	0	0	0	0	0	0	0	0	19835	24632	0	0	0	0	0	0	0	0	0	0	14
SC247_117mz_12.1598min	S1/S1_2.ELU	0	0	0	0	0	0	0	0	0	4417	3143	0	4647	3663	0	0	0	0	0	0	2433	11
SC750_210mz_16.3776min	S1/S1_2.ELU	0	0	0	0	0	0	1116	0	0	2202	505	0	3240	3014	2194	0	0	0	2088	0	0	9
SC778_147mz_16.615min	S1/S1_2.ELU	0	0	0	0	0	0	0	0	0	4197	17485	0	0	0	0	0	0	0	0	0	0	14
SC814_73mz_16.912min	S1/S1_2.ELU	0	0	0	0	0	0	0	0	0	46725	47259	0	0	0	0	0	0	0	0	0	0	14
SC850_197mz_17.2182min	S1/S1_2.ELU	0	0	0	0	0	0	0	0	0	11002	7676	0	0	0	0	0	0	0	0	0	0	14
SC1412_73mz_21.9351min	S1/S1_2.ELU	0	0	0	0	0	0	0	0	0	95841	59467	65292	0	0	0	0	0	0	0	0	0	13
SC1649_75mz_23.9198min	S1/S1_2.ELU	0	0	0	0	0	0	0	0	0	552480	536903	503403	0	0	0	0	0	0	0	0	0	13
SC1930_73mz_26.2729min	S1/S1_2.ELU	0	0	0	284848	230668	0	0	0	0	3036333	3037236	3289893	708549	597637	680829	0	0	0	373027	0	0	9
SC1940_275mz_26.3559min	S1/S1_2.ELU	0	0	0	0	0	0	0	0	0	2284	3114	0	0	0	0	0	0	0	0	0	0	14
SC2007_241mz_26.923min	S1/S1_2.ELU	0	0	0	0	0	0	0	0	0	907	6358	0	0	0	3526	0	0	0	0	0	0	13
SC2098_404mz_27.6872min	S1/S1_2.ELU	0	0	0	0	0	0	0	0	0	3517	3758	0	0	0	0	0	0	0	0	0	0	14
SC2142_73mz_28.0529min	S1/S1_2.ELU	0	0	0	0	0	0	0	0	0	291386	335598	377430	339305	427107	333478	61610	0	100293	844467	913852	739945	5
SC2162_280mz_28.2257min	S1/S1_2.ELU	0	0	0	0	0	0	0	0	0	8720	10228	9729	16360	11180	0	0	0	0	35733	47058	36251	8
SC2173_73mz_28.3121min	S1/S1_2.ELU	0	0	0	0	0	0	55290	0	0	292562	286394	269219	331402	298326	274181	0	0	77470	381010	500580	362614	5
SC2532_231mz_31.3262min	S1/S1_2.ELU	0	0	0	0	0	0	0	0	0	78183	78401	76489	0	0	152100	0	0	0	0	0	0	12
SC2590_381mz_31.8152min	S1/S1_2.ELU	0	0	0	0	0	0	0	0	0	886137	1067739	1224626	1836240	1786165	2733742	0	0	0	5891388	4759142	4445298	7
SC2713_354mz_32.8453min	S1/S1_2.ELU	0	0	0	0	0	0	393	0	0	35448	38450	31516	0	0	0	0	0	0	0	0	0	12
SC2793_445mz_33.5139min	S1/S1_2.ELU	0	0	0	0	0	0	0	0	0	106995	115824	130414	0	0	0	0	0	0	0	0	0	13
SC2923_205mz_34.6095min	S1/S1_2.ELU	0	0	0	0	0	0	0	0	0	394405616	420250836	468366224	0	0	0	0	0	0	0	0	0	13
SC3220_241mz_37.0967min	S1/S1_2.ELU	0	0	0	0	0	0	0	0	0	47974	71225	64271	62035	64404	64205	0	0	0	107903	0	61522	8
SC3277_144mz_37.5791min	S1/S1_2.ELU	0	0	0	0	0	0	0	0	0	0	25281	22165	15102	0	0	0	0	0	36154	28699	29438	10
SC3206_156mz_36.9768min	S1/S1_2.ELU	0	0	0	0	0	0	0	0	0	35233	12226	0	0	34123	0	0	0	0	0	0	51202	12
SC3374_73mz_38.3877min	S1/S1_2.ELU	0	0	0	0	0	0	0	0	0	611869	655191	572733	1641730	1428849	1321006	0	0	0	4707303	4793604	4050878	7
SC3775_73mz_41.7549min	S1/S1_2.ELU	0	0	0	0	0	0	0	0	0	2835964	3071448	2799282	2519682	0	3248291	0	0	0	0	6484923	0	10
SC3775_73mz_41.7549min	S1/S1_2.ELU	0	0	0	0	0	0	0	0	0	2835964	3071448	2799282	2519682	0	3248291	0	0	0	0	6484923	0	10
SC4225_174mz_45.529min	S1/S1_2.ELU	0	0	0	0	0	0	0	0	0	213590	259255	244616	177349	232842	220099	0	0	53403	822722	972824	845375	6
SC4256_73mz_45.789min	S1/S1_2.ELU	0	0	0	0	0	0	0	0	0	90252	44975	0	0	0	0	0	0	0	0	0	0	14
SC4356_361mz_46.627min	S1/S1_2.ELU	0	0	0	0	0	0	0	0	0	272509	300689	0	0	0	0	0	0	0	0	0	0	14
SC4470_174mz_47.585min	S1/S1_2.ELU	0	0	0	0	0	0	0	0	0	28520	39222	0	0	0	0	0	0	0	0	0	0	14
SC4712_160mz_49.6109min	S1/S1_2.ELU	0	0	0	0	0	0	0	0	0	48074	36867	0	0	0	0	0	0	0	0	0	0	14
SC4739_204mz_49.8416min	S1/S1_2.ELU	0	0	0	0	0	0	0	0	0	64848	55965	0	0	0	0	0	0	0	0	0	0	14
SC5971_204mz_60.1747min	S1/S1_2.ELU	0	0	0	0	0	0	0	0	0	10228	17659	0	0	0	0	0	0	0	0	0	0	14
SC6123_204mz_61.4506min	S1/S1_2.ELU	0	0	0	0	0	0	0	0	13040	76314	33679	0	0	0	0	0	0	0	0	0	0	13
SC7_73mz_10.1474min	S1/S1_2.ELU	0	0	0	0	0	0	0	0	0	0	4087395	3309206	4692625	0	3042790	0	0	0	8172061	7632405	0	10
SC1241_220mz_20.4998min	S1/S1_2.ELU	0	0	0	0	0	0	0	0	0	0	2257	2890	1467	0	0	0	0	0	0	2404	6283	11
SC2966_142mz_34.9685min	S1/S1_2.ELU	0	0	0	0	0	0	0	0	0	0	5100	12056	0	4499	0	0	0	0	0	0	0	13
SC3336_265mz_38.0673min	S1/S1_2.ELU	0	0	0	0	0	0	0	0	0	0	2195	3067	0	0	0	0	0	0	0	0	0	14
SC5357_466mz_55.0266min	S1/S1_2.ELU	0	0	0	0	0	0	0	0	0	0	546	3534	1420	0	0	0	0	0	0	0	0	13
SC656_73mz_15.5974min	S1/S1_3.ELU	42780	21021	0	119517	135976	73060	0	0	0	70939	99914	97862	0	0	0	0	0	0	64096	121413	0	10
SC1492_228mz_22.5994min	S1/S1_3.ELU	3994601	3971049	4235022	4374846	4565372	5008334	3973978	4205789	4218366	4463487	4736461	4655990	4282658	4801351	4578238	5123307	4725071	4793128	4399108	4214722	4643846	0
SC2420_174mz_30.3849min	S1/S1_3.ELU	0	0	0	77809	0	0	127574	119892	125761	939006	1357099	932599	847676	1190901	1543189	279482	551687	510471	734383	1534333	0	2
SC2148_99mz_28.1057min	S1/S1_3.ELU	0	0	0	0	0	0	0	0	29790	0	120761	113991	0	169688	178457	46773	35469	53529	0	0	0	8
SC425_154mz_13.6521min	S1/S1_3.ELU	0	0	0	0	0	0	0	0	0	56590	63198	63212	29750	0	0	0	0	0	60635	56283	0	10
SC808_73mz_16.8633min	S1/S1_3.ELU	0	0	0	0	0	0	0	0	0	135796	123104	142778	178861	132850	0	0	0	0	0	0	0	11
SC907_73mz_17.6938min	S1/S1_3.ELU	0	0	0	0	0	0	0	0	0	119079	85206	120341	0	0	0	0	0	0	0	0	0	13
SC926_77mz_17.8548min	S1/S1_3.ELU	0	0	0	0	0	0	0	0	0	151443	0	169275	0	0	0	0	0	0	0	0	0	14
SC1331_88mz_21.2522min	S1/S1_3.ELU	0	0	0	0	4623	0	0	0	0	6798	0	10680	0	0	0	0	0	0	0	0	0	14
SC1381_298mz_21.6649min	S1/S1_3.ELU	0	0	0	0	0	0	0	0	0	4025	0	5066	0	0	0	0	0	0	0	0	0	14
SC1565_229mz_23.2152min	S1/S1_3.ELU	0	0	0	0	0	0	0	0	0	140707	47565	107006	383447	447433	368954	0	0	0	0	0	0	10
SC1864_292mz_25.7293min	S1/S1_3.ELU	0	0	0	0	0	0	0	0	0	13382	0	10730	0	15170	0	0	0	0	0	28099	0	12
SC1886_73mz_25.9062min	S1/S1_3.ELU	0	0	0	0	0	0	59999	0	0	456627	484930	321415	378764	342304	236397	130368	122249	147640	1276340	1124336	860080	3
SC1946_73mz_26.4112min	S1/S1_3.ELU	0	0	0	0	0	0	0	0	0	30186	0	38202	0	15909	19990	0	0	0	0	89877	0	11
SC2078_181mz_27.5143min	S1/S1_3.ELU	0	0	0	0	0	0	0	0	0	12398	0	10445	22098	14694	13170	0	0	0	12515	0	0	10
SC2325_349mz_29.5922min	S1/S1_3.ELU	0	0	0	0	0	0	0	0	0	30147	43594	43630	0	0	62969	0	0	0	0	0	0	12
SC2409_99mz_30.2943min	S1/S1_3.ELU	0	0	0	0	0	0	0	0	0	169133	154879	150229	0	168065	0	0	0	0	0	0	0	12
SC2596_218mz_31.8647min	S1/S1_3.ELU	0	0	0	0	0	0	0	0	0	322805	0	306968	0	0	0	0	0	0	0	0	0	14
SC2596_218mz_31.8647min	S1/S1_3.ELU	0	0	0	0	0	0	0	0	0	322805	0	306968	0	0	0	0	0	0	0	0	0	14
SC2626_204mz_32.1147min	S1/S1_3.ELU	0	0	0	0	0	0	0	0	0	15137	0	11095	0	0	0	14548	0	0	0	0	0	13
SC2725_137mz_32.946min	S1/S1_3.ELU	0	0	0	0	0	0	0	0	0	7296	0	8550	0	0	8250	0	0	0	0	12977	0	12
SC2906_174mz_34.4677min	S1/S1_3.ELU	0	0	0	0	0	0	0	0	0	256330	255699	275336	0	0	0	0	0	0	110706	0	116418	11
SC2906_174mz_34.4677min	S1/S1_3.ELU	0	0	0	0	0	0	0	0	0	256330	255699	275336	0	0	0	0	0	0	110706	0	116418	11
SC2924_217mz_34.6111min	S1/S1_3.ELU	0	0	0	0	0	0	0	0	0	0	0	265922445	0	0	0	0	0	0	0	0	0	15
SC2924_217mz_34.617min	S1/S1_3.ELU	0	0	0	0	0	0	0	0	0	195111706	139398689	216586772	0	0	0	0	0	0	0	0	0	13
SC3206_156mz_36.9801min	S1/S1_3.ELU	0	0	0	0	0	0	0	0	0	8058	0	8452	0	0	0	0	0	0	0	0	0	14
SC3209_232mz_37.0069min	S1/S1_3.ELU	0	0	0	0	0	0	0	0	0	15918	0	17402	0	10901	0	0	0	0	25995	44134	0	11
SC3224_174mz_37.1344min	S1/S1_3.ELU	0	0	0	0	0	0	0	0	0	79302	101810	107757	172557	156845	153629	0	0	0	138845	158120	144325	7
SC3531_144mz_39.7148min	S1/S1_3.ELU	0	0	0	0	0	0	0	0	0	41211	36190	36032	0	0	19837	0	0	0	0	0	0	12
SC3686_101mz_41.0117min	S1/S1_3.ELU	0	0	0	10310	0	0	25120	35714	0	0	64924	65298	0	0	0	37209	0	0	99762	0	0	10
SC3732_259mz_41.3908min	S1/S1_3.ELU	0	0	0	0	0	0	0	0	0	305993	287818	197501	130014	0	0	0	0	0	0	0	0	12
SC3759_158mz_41.6232min	S1/S1_3.ELU	0	0	0	0	0	0	0	0	0	11649	0	8620	0	0	0	0	0	0	0	0	0	14
SC3792_445mz_41.8958min	S1/S1_3.ELU	0	0	0	0	0	0	0	0	0	20585	21359	16500	0	0	0	0	0	0	36593	0	0	12
SC4316_75mz_46.2906min	S1/S1_3.ELU	0	0	0	0	0	0	0	0	0	394	0	4215	0	0	0	0	0	0	0	0	0	14
SC4374_204mz_46.778min	S1/S1_3.ELU	0	0	0	0	0	0	0	0	0	3413	0	3910	0	0	0	0	0	0	0	0	0	14
SC4646_73mz_49.0622min	S1/S1_3.ELU	0	0	0	0	56677	0	31424	0	0	108394	137227	132766	0	125205	115656	0	0	0	0	0	0	10
SC4707_204mz_49.5706min	S1/S1_3.ELU	0	0	0	0	0	0	0	0	0	14395	0	29081	0	0	0	0	0	23416	0	0	0	13
SC4711_160mz_49.6067min	S1/S1_3.ELU	0	0	0	0	0	0	0	0	0	42018	0	46114	0	0	0	0	0	0	0	0	0	14
SC4718_324mz_49.6671min	S1/S1_3.ELU	0	0	0	0	0	0	0	0	0	8621	0	7228	0	0	0	0	0	0	0	0	0	14
SC5431_50mz_55.6423min	S1/S1_3.ELU	0	0	0	0	0	0	0	0	0	1038	0	725	0	0	0	3166	0	0	0	0	0	13
SC5567_394mz_56.7857min	S1/S1_3.ELU	0	0	0	0	0	0	0	0	0	424	0	302	0	0	0	0	0	0	0	0	0	14
SC533_50mz_14.5564min	S1/S1_3.ELU	0	0	0	0	0	0	0	0	0	0	771	657	0	0	0	0	0	0	0	0	0	14
SC586_101mz_15.001min	S1/S1_3.ELU	0	0	0	0	0	0	0	0	0	0	19104	20008	0	0	0	0	0	0	0	0	0	14
SC607_101mz_15.178min	S1/S1_3.ELU	0	0	0	0	0	0	0	0	0	0	6347	14707	0	0	0	0	0	0	11482	0	0	13
SC653_187mz_15.5572min	S1/S1_3.ELU	0	0	0	0	0	0	0	0	0	0	20078	14315	0	0	0	0	0	0	0	0	0	14
SC846_221mz_17.1846min	S1/S1_3.ELU	0	0	0	0	0	0	0	0	0	0	0	1488	0	0	0	0	0	0	0	12023	0	14
SC891_221mz_17.5579min	S1/S1_3.ELU	0	0	0	0	0	0	0	0	0	0	0	7917	0	0	0	0	0	0	11683	0	0	14
SC904_75mz_17.6703min	S1/S1_3.ELU	0	0	0	0	0	0	0	0	0	0	83909	135351	0	0	0	0	0	0	0	0	0	14
SC945_73mz_18.0134min	S1/S1_3.ELU	0	0	0	0	0	0	0	0	0	26779	43660	39922	54930	63077	50891	0	0	0	74676	74545	77962	7
SC1198_227mz_20.1365min	S1/S1_3.ELU	0	0	0	0	0	0	0	0	0	0	0	3718	4119	0	0	0	0	0	5140	0	0	13
SC1247_156mz_20.5484min	S1/S1_3.ELU	0	0	0	0	0	0	0	0	0	0	49881	54495	0	0	0	0	0	0	0	0	0	14
SC1251_73mz_20.5803min	S1/S1_3.ELU	0	0	0	0	0	0	0	0	0	0	18569	21769	0	0	0	0	0	0	0	0	0	14
SC1368_56mz_21.5584min	S1/S1_3.ELU	0	0	0	0	0	0	0	0	0	0	20460	22293	18115	0	0	0	0	0	0	0	0	13
SC1536_158mz_22.9719min	S1/S1_3.ELU	0	0	0	0	0	0	0	0	0	0	29757	24359	0	0	0	0	0	0	0	0	0	14
SC1626_73mz_23.7286min	S1/S1_3.ELU	0	0	0	0	0	0	0	0	0	0	42319	42636	0	0	0	0	0	0	0	0	0	14
SC1649_73mz_23.9181min	S1/S1_3.ELU	0	0	0	0	0	0	0	0	0	0	1364939	1341355	0	0	0	0	0	0	0	0	0	14
SC1734_241mz_24.6362min	S1/S1_3.ELU	0	0	0	0	0	0	0	0	0	0	13287	12981	0	0	0	0	0	0	0	0	0	14
SC1892_248mz_25.9591min	S1/S1_3.ELU	0	0	0	0	0	0	0	0	0	0	3689	4567	0	10357	0	0	0	0	0	0	0	13
SC2286_218mz_29.2642min	S1/S1_3.ELU	0	0	0	0	0	0	0	0	0	0	275100	259045	0	0	0	0	0	0	0	0	0	14
SC2286_218mz_29.2642min	S1/S1_3.ELU	0	0	0	0	0	0	0	0	0	0	275100	259045	0	0	0	0	0	0	0	0	0	14
SC2311_204mz_29.4739min	S1/S1_3.ELU	0	0	0	0	0	0	0	0	0	0	15930	15053	0	0	0	0	0	0	0	0	0	14
SC2340_174mz_29.7189min	S1/S1_3.ELU	0	0	0	0	0	0	0	0	0	0	24848	28758	0	0	0	0	0	0	0	0	0	14
SC2491_273mz_30.9822min	S1/S1_3.ELU	0	0	0	0	0	0	0	0	0	0	13577	15208	0	0	0	0	0	0	0	0	0	14
SC2518_204mz_31.2146min	S1/S1_3.ELU	0	0	0	0	0	0	0	0	0	0	16048	24243	0	0	0	0	0	0	0	0	0	14
SC2521_296mz_31.233min	S1/S1_3.ELU	0	0	0	0	0	0	0	0	0	0	17569	21843	0	0	0	0	0	0	0	0	0	14
SC2630_218mz_32.1482min	S1/S1_3.ELU	0	0	0	0	0	0	0	0	0	0	73467	65482	0	0	0	0	0	0	0	0	0	14
SC2734_73mz_33.024min	S1/S1_3.ELU	0	0	0	0	0	0	0	0	0	0	75768	82158	0	0	0	0	0	0	0	0	0	14
SC2863_232mz_34.1028min	S1/S1_3.ELU	0	0	0	0	0	0	0	0	0	0	0	203404	0	0	0	0	0	0	0	0	0	15
SC3154_361mz_36.5439min	S1/S1_3.ELU	0	0	0	0	0	0	0	0	0	0	0	10129	9359	0	0	0	0	0	0	0	0	14
SC3226_73mz_37.1445min	S1/S1_3.ELU	0	0	0	0	0	0	0	0	0	0	71182	66762	0	0	0	0	0	0	0	0	0	14
SC3251_243mz_37.3534min	S1/S1_3.ELU	0	0	0	0	0	0	0	0	0	0	16075	14972	0	0	0	0	0	0	0	0	0	14
SC3251_243mz_37.3534min	S1/S1_3.ELU	0	0	0	0	0	0	0	0	0	0	16075	14972	0	0	0	0	0	0	0	0	0	14
SC3425_174mz_38.818min	S1/S1_3.ELU	0	0	0	0	0	0	0	0	0	0	220979	279875	0	202258	288700	0	0	0	610057	613251	689329	9
SC3592_406mz_40.2173min	S1/S1_3.ELU	0	0	0	0	0	0	0	0	0	0	13587	12475	0	0	0	0	0	0	0	0	0	14
SC3672_204mz_40.8942min	S1/S1_3.ELU	0	0	0	0	0	0	0	0	0	0	77280	66369	0	0	0	0	0	0	0	0	0	14
SC3792_445mz_41.8958min	S1/S1_3.ELU	0	0	0	0	0	0	0	0	0	20585	21359	16500	0	0	0	0	0	0	36593	0	0	12
SC3876_317mz_42.603min	S1/S1_3.ELU	0	0	0	0	0	0	0	0	0	0	46620	31732	0	0	0	0	0	0	0	0	0	14
SC3899_73mz_42.7943min	S1/S1_3.ELU	0	0	0	0	0	0	0	0	0	0	0	417763319	0	0	0	0	0	0	462927970	0	0	14
SC3963_578mz_43.332min	S1/S1_3.ELU	0	0	0	0	0	0	0	0	0	0	0	32966	0	0	0	0	0	0	0	0	0	15
SC4256_343mz_45.7873min	S1/S1_3.ELU	0	0	0	0	0	0	0	0	0	0	26815	6352	0	0	0	0	0	0	0	20128	0	13
SC4270_204mz_45.9048min	S1/S1_3.ELU	0	0	0	0	0	0	0	0	0	50008	57834	41845	0	50838	0	0	0	0	0	0	0	12
SC4286_188mz_46.0373min	S1/S1_3.ELU	0	0	0	0	0	0	0	0	0	0	9921	7539	0	0	6004	0	0	0	0	0	43980	12
SC4294_359mz_46.1061min	S1/S1_3.ELU	0	0	0	0	0	0	0	0	0	0	13644	8449	0	0	0	0	0	0	0	0	0	14
SC4329_73mz_46.4072min	S1/S1_3.ELU	0	0	0	0	0	0	0	0	0	0	50901	86260	0	0	0	0	3596	0	0	0	0	13
SC4715_361mz_49.6385min	S1/S1_3.ELU	0	0	0	0	0	0	0	0	0	0	23339	23115	0	0	0	0	0	0	0	0	0	14
SC5276_363mz_54.3446min	S1/S1_3.ELU	0	0	0	0	0	0	0	0	0	8830	24789	12993	14064	0	29360	7233	0	0	0	27726	0	9
SC6192_361mz_62.0294min	S1/S1_3.ELU	0	0	0	0	0	0	0	0	0	208071	328070	293095	0	0	0	0	0	0	0	0	0	13
SC4174_371mz_45.1019min	S2/S2_1.ELU	2261	1563	2391	0	0	0	0	0	0	16159	25949	23378	0	14904	22840	0	0	0	15738	0	13895	9
SC470_72mz_14.032min	S2/S2_1.ELU	0	0	0	0	0	0	0	0	0	0	0	0	0	0	0	0	0	0	0	0	0	16
SC703_241mz_15.9807min	S2/S2_1.ELU	24456	0	0	47608	62873	69629	71697	103402	113274	26858	34394	36408	29578	0	34567	111789	148541	147127	54432	58518	60725	1
SC3265_73mz_37.4716min	S2/S2_1.ELU	0	0	0	2289792	2274001	2548488	7821308	7802137	7802447	4399383	4530467	4652541	8250829	8033747	8051598	6689555	6819190	7449480	11035158	11788378	11410756	0
SC1029_300mz_18.7213min	S2/S2_1.ELU	0	0	0	94153328	0	0	0	136551794	0	313546157	253803496	365701748	512319477	346381435	517683396	180153363	179334568	183894816	483564326	522155937	512793941	3
SC5013_73mz_52.1366min	S2/S2_1.ELU	0	0	0	0	0	0	239025	267331	232787	103259	141094	137121	291801	320790	301949	221546	276241	162086	0	0	0	4
SC2562_100mz_31.5819min	S2/S2_1.ELU	0	0	0	0	0	0	1204623	522799	1095166	6786867	16856955	25483777	2058217	2184296	0	1356124	0	1988516	2476732	0	1423007	4
SC3918_290mz_42.9544min	S2/S2_1.ELU	0	0	0	0	0	0	0	0	0	122113076	121440445	213287182	95933476	57419885	0	211097154	210747229	0	0	8300650	54418161	7
SC1721_100mz_24.5229min	S2/S2_1.ELU	0	0	0	0	0	0	0	0	0	89958	89630	0	106866	165056	93394	0	0	0	378356	216622	119140	8
SC2391_221mz_30.1365min	S2/S2_1.ELU	0	0	0	0	0	0	0	0	0	87527	152361	127956	92111	87160	65979	0	0	0	141082	137956	180408	7
SC3921_463mz_42.9762min	S2/S2_1.ELU	0	0	0	0	0	0	0	0	0	5266827	6302541	6245343	0	0	0	0	0	0	12303258	9407980	0	11
SC1482_232mz_22.5197min	S2/S2_1.ELU	0	0	0	0	0	0	0	0	0	0	81466	46323	50731	0	0	0	0	0	0	0	0	13
SC26_146mz_10.3041min	S2/S2_1.ELU	0	0	0	0	0	0	0	0	0	0	0	1951	0	0	0	0	0	0	0	9619	0	14
SC60_170mz_10.5868min	S2/S2_1.ELU	0	0	0	0	0	0	0	0	0	0	0	0	0	0	0	0	0	0	0	0	0	16
SC201_126mz_11.773min	S2/S2_1.ELU	0	0	0	0	0	0	0	0	0	0	0	0	0	3069	0	0	0	0	0	0	0	15
SC220_58mz_11.9307min	S2/S2_1.ELU	0	0	0	0	0	0	0	0	0	0	0	0	0	0	0	0	0	0	0	0	0	16
SC254_123mz_12.2167min	S2/S2_1.ELU	0	0	0	0	0	0	0	0	0	0	0	0	0	0	0	0	0	0	0	0	0	16
SC330_221mz_12.8551min	S2/S2_1.ELU	0	0	0	0	0	0	0	0	0	0	0	660617	0	0	735325	0	0	0	852801	0	0	13
SC598_191mz_15.1024min	S2/S2_1.ELU	0	0	0	0	0	0	0	0	0	0	0	0	0	0	0	0	0	0	5880	0	0	15
SC655_210mz_15.5856min	S2/S2_1.ELU	0	0	0	0	0	0	0	0	0	0	0	0	0	0	0	0	0	0	20658	0	0	15
SC662_152mz_15.6402min	S2/S2_1.ELU	0	0	0	0	0	0	0	0	0	0	0	0	0	0	0	0	0	0	0	0	0	16
SC774_200mz_16.5755min	S2/S2_1.ELU	0	0	0	0	0	0	0	0	0	0	0	0	0	0	0	0	0	0	0	0	0	16
SC907_117mz_17.6895min	S2/S2_1.ELU	0	0	0	0	0	0	0	0	0	0	0	0	0	0	0	0	0	0	0	0	0	16
SC948_309mz_18.0385min	S2/S2_1.ELU	0	0	0	0	0	0	0	0	0	0	0	6520	0	0	0	0	0	0	0	0	0	15
SC1031_73mz_18.7339min	S2/S2_1.ELU	0	0	0	0	0	0	0	0	0	0	0	0	0	0	0	0	0	0	0	0	0	16
SC1050_130mz_18.8941min	S2/S2_1.ELU	0	0	0	0	0	0	0	0	0	0	0	0	0	0	0	0	0	0	0	0	0	16
SC1050_299mz_18.8941min	S2/S2_1.ELU	0	0	0	0	0	0	0	0	0	0	0	0	0	0	0	0	0	0	0	0	0	16
SC1088_73mz_19.2137min	S2/S2_1.ELU	0	0	0	0	0	0	0	0	0	0	0	0	0	0	0	0	0	0	0	0	0	16
SC1094_127mz_19.2607min	S2/S2_1.ELU	0	0	0	0	0	0	0	0	0	0	0	0	89770	0	0	0	0	0	50021	0	0	14
SC1164_273mz_19.8529min	S2/S2_1.ELU	0	0	0	0	0	0	0	0	0	0	10769	0	0	0	0	0	0	0	0	11440	0	14
SC1496_183mz_22.6363min	S2/S2_1.ELU	0	0	0	0	0	0	212	0	0	0	0	0	0	0	0	0	0	0	0	0	0	15
SC1589_221mz_23.4189min	S2/S2_1.ELU	0	0	0	0	0	0	0	0	0	0	0	0	0	0	0	0	0	0	0	0	0	16
SC1642_255mz_23.8627min	S2/S2_1.ELU	0	0	0	0	0	0	0	0	0	0	0	0	0	2268	0	0	0	0	0	0	0	15
SC1645_155mz_23.8853min	S2/S2_1.ELU	0	0	0	0	0	0	0	0	0	0	0	0	0	4092	0	0	0	0	0	0	0	15
SC1692_214mz_24.283min	S2/S2_1.ELU	0	0	0	0	0	0	0	0	0	0	0	0	0	0	0	0	0	0	0	0	0	16
SC1842_257mz_25.5387min	S2/S2_1.ELU	0	0	0	0	0	0	0	0	0	0	0	0	0	0	0	0	0	0	0	0	0	16
SC1881_260mz_25.86min	S2/S2_1.ELU	0	0	0	0	0	0	0	0	0	0	0	0	0	0	0	0	0	0	0	0	0	16
SC1912_243mz_26.1285min	S2/S2_1.ELU	0	0	0	0	0	0	0	0	0	0	0	0	0	0	0	0	0	0	0	13423	0	15
SC1955_142mz_26.49min	S2/S2_1.ELU	0	0	0	0	0	0	0	0	0	0	0	0	0	0	0	0	0	0	0	0	0	16
SC1972_126mz_26.6318min	S2/S2_1.ELU	0	0	0	0	0	0	0	0	0	0	0	0	0	0	0	0	0	0	0	1300530	852759	14
SC2025_332mz_27.073min	S2/S2_1.ELU	0	0	0	0	0	0	0	0	0	0	0	0	24877	20313	22730	0	0	0	66800	48583	0	11
SC2115_271mz_27.823min	S2/S2_1.ELU	0	0	0	0	0	0	0	0	0	0	0	0	0	0	0	0	0	0	0	0	0	16
SC2135_232mz_27.9966min	S2/S2_1.ELU	0	0	0	0	0	0	0	0	0	0	0	0	0	0	0	0	0	0	0	0	0	16
SC2197_156mz_28.5159min	S2/S2_1.ELU	0	0	0	0	0	0	0	0	0	0	0	0	0	0	0	0	0	0	0	0	0	16
SC2221_328mz_28.7155min	S2/S2_1.ELU	0	0	0	0	0	0	0	0	0	0	0	0	0	0	0	0	0	0	0	0	0	16
SC2230_328mz_28.7935min	S2/S2_1.ELU	0	0	0	0	0	0	0	0	0	0	0	0	0	0	0	0	0	0	0	0	0	16
SC2237_73mz_28.8514min	S2/S2_1.ELU	0	0	0	0	0	0	0	0	0	0	0	0	0	0	0	0	0	0	0	0	0	16
SC2262_174mz_29.0636min	S2/S2_1.ELU	0	0	0	0	0	0	0	0	0	0	0	0	0	0	0	0	0	0	0	0	0	16
SC2269_160mz_29.119min	S2/S2_1.ELU	0	0	0	0	0	0	0	0	0	0	0	0	0	0	0	0	0	0	0	0	67623	15
SC2299_628mz_29.3749min	S2/S2_1.ELU	0	0	0	0	0	0	0	0	0	0	0	31554	0	57815	0	0	0	0	219860	209640	0	12
SC2362_217mz_29.9min	S2/S2_1.ELU	0	0	0	0	0	0	0	0	0	0	0	0	0	0	0	0	0	0	0	0	0	16
SC2362_217mz_29.9min	S2/S2_1.ELU	0	0	0	0	0	0	0	0	0	0	0	0	0	0	0	0	0	0	0	0	0	16
SC2373_144mz_29.9931min	S2/S2_1.ELU	0	0	0	0	0	0	0	0	0	0	0	0	0	0	0	0	0	0	0	0	0	16
SC2410_99mz_30.3043min	S2/S2_1.ELU	0	0	0	0	0	0	0	0	0	0	0	0	0	0	115228	30559	0	0	0	0	0	14
SC2484_257mz_30.9184min	S2/S2_1.ELU	0	0	0	0	0	0	0	0	0	0	0	0	0	0	0	0	0	0	0	0	0	16
SC2497_158mz_31.0324min	S2/S2_1.ELU	0	0	0	0	0	0	0	0	0	0	0	0	0	0	0	0	0	0	0	0	0	16
SC2529_301mz_31.3034min	S2/S2_1.ELU	0	0	0	0	0	0	0	0	0	0	0	5313	0	7601	5627	0	0	0	0	0	0	13
SC2544_287mz_31.4292min	S2/S2_1.ELU	0	0	0	0	0	0	0	0	0	0	0	0	0	0	0	0	0	0	0	0	0	16
SC2562_74mz_31.5819min	S2/S2_1.ELU	0	0	0	0	0	0	0	0	0	0	0	0	0	0	0	0	0	0	0	0	0	16
SC2562_100mz_31.5819min	S2/S2_1.ELU	0	0	0	0	0	0	1204623	522799	1095166	6786867	16856955	25483777	2058217	2184296	0	1356124	0	1988516	2476732	0	1423007	4
SC2568_287mz_31.6297min	S2/S2_1.ELU	0	0	0	0	0	0	0	0	0	0	0	0	0	0	0	0	0	0	0	0	82393	15
SC2579_144mz_31.7203min	S2/S2_1.ELU	0	0	0	0	0	0	0	0	0	0	0	0	0	0	0	0	0	0	0	0	0	16
SC2579_144mz_31.7203min	S2/S2_1.ELU	0	0	0	0	0	0	0	0	0	0	0	0	0	0	0	0	0	0	0	0	0	16
SC2607_156mz_31.9552min	S2/S2_1.ELU	0	0	0	0	0	0	0	0	0	0	0	0	5847	4884	8212	0	0	0	0	0	0	13
SC2607_156mz_31.9552min	S2/S2_1.ELU	0	0	0	0	0	0	0	0	0	0	0	0	5847	4884	8212	0	0	0	0	0	0	13
SC2616_218mz_32.029min	S2/S2_1.ELU	0	0	0	0	0	0	0	0	0	0	0	0	0	0	0	0	0	0	0	0	0	16
SC2616_218mz_32.029min	S2/S2_1.ELU	0	0	0	0	0	0	0	0	0	0	0	0	0	0	0	0	0	0	0	0	0	16
SC2623_285mz_32.0961min	S2/S2_1.ELU	0	0	0	0	0	0	0	0	0	0	0	0	0	0	0	0	0	0	0	207376	0	15
SC2637_116mz_32.2043min	S2/S2_1.ELU	0	0	0	0	0	0	0	0	0	0	0	0	0	0	0	0	0	0	0	0	0	16
SC2637_116mz_32.2043min	S2/S2_1.ELU	0	0	0	0	0	0	0	0	0	0	0	0	0	0	0	0	0	0	0	0	0	16
SC2672_144mz_32.5047min	S2/S2_1.ELU	0	0	0	0	0	0	0	0	0	0	0	0	0	0	0	0	0	0	251738	0	0	15
SC2676_528mz_32.5323min	S2/S2_1.ELU	0	0	0	0	0	0	0	0	0	0	0	0	0	0	0	0	0	0	35960	37639	28921	13
SC2680_188mz_32.5667min	S2/S2_1.ELU	0	0	0	0	0	0	0	0	0	0	0	0	0	0	0	0	0	0	0	0	0	16
SC2680_188mz_32.5667min	S2/S2_1.ELU	0	0	0	0	0	0	0	0	0	0	0	0	0	0	0	0	0	0	0	0	0	16
SC2684_226mz_32.6003min	S2/S2_1.ELU	0	0	0	0	0	0	0	0	0	0	0	0	0	0	0	0	0	0	0	0	0	16
SC2690_128mz_32.6515min	S2/S2_1.ELU	0	0	0	0	0	0	0	0	0	0	0	0	0	0	0	0	0	0	0	0	0	16
SC2713_245mz_32.8486min	S2/S2_1.ELU	0	0	0	0	0	0	0	0	0	0	0	0	0	0	0	0	0	0	0	0	0	16
SC2737_144mz_33.0482min	S2/S2_1.ELU	0	0	0	0	0	0	0	0	0	0	0	0	0	0	0	0	0	0	0	0	0	16
SC2755_103mz_33.1967min	S2/S2_1.ELU	0	0	0	0	0	0	0	0	0	0	0	0	0	0	0	0	0	0	0	0	0	16
SC2777_156mz_33.3821min	S2/S2_1.ELU	0	0	0	0	0	0	0	0	0	0	0	0	0	0	0	0	0	0	0	0	0	16
SC2780_202mz_33.4064min	S2/S2_1.ELU	0	0	0	0	0	0	0	0	0	0	0	0	0	0	0	4871	0	0	0	73899	0	14
SC2780_202mz_33.4064min	S2/S2_1.ELU	0	0	0	0	0	0	0	0	0	0	0	0	0	0	0	4871	0	0	0	73899	0	14
SC2836_152mz_33.8745min	S2/S2_1.ELU	0	0	0	0	0	0	0	0	0	0	0	0	40037	0	27784	0	0	0	0	0	40264	13
SC2847_156mz_33.9693min	S2/S2_1.ELU	0	0	0	0	0	0	0	0	0	0	0	0	0	0	0	0	0	0	0	0	0	16
SC2894_158mz_34.3661min	S2/S2_1.ELU	0	0	0	0	0	0	0	0	0	0	0	0	0	0	0	0	0	0	0	0	0	16
SC2923_349mz_34.606min	S2/S2_1.ELU	0	0	0	0	0	0	0	0	0	0	0	0	0	0	0	0	0	0	0	0	0	16
SC2935_73mz_34.7109min	S2/S2_1.ELU	0	0	0	0	0	0	0	0	0	0	0	0	0	0	0	0	0	0	0	0	0	16
SC2938_103mz_34.7318min	S2/S2_1.ELU	0	0	0	0	0	0	0	0	0	0	0	0	0	0	0	0	0	0	0	0	0	16
SC2948_188mz_34.8141min	S2/S2_1.ELU	0	0	0	0	0	0	0	0	0	0	0	0	0	0	0	0	0	0	0	0	0	16
SC2958_100mz_34.9072min	S2/S2_1.ELU	0	0	0	0	0	0	0	0	0	0	0	0	0	0	0	0	0	0	0	0	0	16
SC2999_158mz_35.2419min	S2/S2_1.ELU	0	0	0	0	0	0	0	0	0	0	0	0	0	0	0	0	0	0	0	0	0	16
SC2999_158mz_35.2419min	S2/S2_1.ELU	0	0	0	0	0	0	0	0	0	0	0	0	0	0	0	0	0	0	0	0	0	16
SC3023_158mz_35.444min	S2/S2_1.ELU	0	0	0	0	0	0	0	0	0	0	0	0	0	0	0	0	0	0	0	0	0	16
SC3040_204mz_35.5892min	S2/S2_1.ELU	0	0	0	0	0	0	0	0	0	0	0	0	0	0	0	0	0	0	0	0	0	16
SC3042_174mz_35.6017min	S2/S2_1.ELU	0	0	0	0	0	0	0	0	0	0	0	0	0	0	0	0	0	0	0	0	0	16
SC3069_160mz_35.8333min	S2/S2_1.ELU	0	0	0	0	0	0	0	0	0	0	0	0	0	0	0	8659	7189	0	0	0	49539	13
SC3078_204mz_35.9046min	S2/S2_1.ELU	0	0	0	0	0	0	0	0	0	0	94865	0	0	0	0	0	0	0	0	0	0	15
SC3103_394mz_36.116min	S2/S2_1.ELU	0	0	0	0	0	0	0	0	0	0	0	0	0	0	0	0	0	0	0	0	0	16
SC3116_174mz_36.2233min	S2/S2_1.ELU	0	0	0	0	0	0	0	0	0	0	0	0	0	0	0	0	0	0	0	0	0	16
SC3123_73mz_36.2837min	S2/S2_1.ELU	0	0	0	0	0	0	0	0	0	0	0	0	0	0	0	0	0	0	0	0	0	16
SC3132_73mz_36.3601min	S2/S2_1.ELU	0	0	0	0	0	0	0	0	0	0	0	0	0	0	0	0	0	0	95011	179897	0	14
SC3150_214mz_36.5035min	S2/S2_1.ELU	0	0	0	0	0	0	0	0	0	0	0	0	0	0	0	0	0	0	0	0	0	16
SC3209_156mz_36.9993min	S2/S2_1.ELU	0	0	0	0	0	0	0	0	0	0	0	0	0	0	0	0	0	0	0	0	0	16
SC3211_73mz_37.0287min	S2/S2_1.ELU	0	0	0	0	0	0	0	0	0	0	0	0	0	0	0	0	0	0	0	0	0	16
SC3216_276mz_37.0622min	S2/S2_1.ELU	0	0	0	0	0	0	0	0	0	0	0	0	0	0	0	0	0	0	0	0	0	16
SC3223_241mz_37.1234min	S2/S2_1.ELU	0	0	0	0	0	0	0	0	0	0	0	0	0	0	0	0	0	0	0	0	0	16
SC3280_144mz_37.5991min	S2/S2_1.ELU	0	0	0	0	0	0	0	0	0	0	0	0	0	0	0	0	0	0	0	0	0	16
SC3294_156mz_37.7148min	S2/S2_1.ELU	0	0	0	0	0	0	0	0	0	0	0	0	0	0	0	0	0	0	0	0	0	16
SC3311_472mz_37.86min	S2/S2_1.ELU	0	0	0	0	0	0	0	0	0	0	0	0	0	0	0	0	0	0	0	0	0	16
SC3329_257mz_38.0126min	S2/S2_1.ELU	0	0	0	0	0	0	0	0	0	0	0	0	0	0	0	0	0	0	0	0	0	16
SC3334_204mz_38.0521min	S2/S2_1.ELU	0	0	0	0	0	0	0	0	0	0	0	0	0	0	0	0	0	0	0	0	0	16
SC3343_220mz_38.1301min	S2/S2_1.ELU	0	0	0	0	0	0	0	0	0	0	0	0	0	0	0	0	0	0	0	0	0	16
SC3352_315mz_38.2056min	S2/S2_1.ELU	0	0	0	0	0	0	0	0	0	0	0	0	0	0	0	0	0	0	0	325510	0	15
SC3366_218mz_38.3205min	S2/S2_1.ELU	0	0	0	0	0	0	0	0	0	0	0	0	0	0	0	0	0	0	0	0	0	16
SC3401_156mz_38.6149min	S2/S2_1.ELU	0	0	0	0	0	0	0	0	0	0	0	0	0	0	0	0	0	0	0	0	0	16
SC3418_174mz_38.7559min	S2/S2_1.ELU	0	0	0	0	0	0	0	0	0	0	0	0	0	0	0	0	0	0	0	0	0	16
SC3423_158mz_38.7987min	S2/S2_1.ELU	0	0	0	0	0	0	0	0	0	0	0	0	0	0	0	0	0	0	0	0	0	16
SC3444_156mz_38.979min	S2/S2_1.ELU	0	0	0	0	0	0	0	0	0	0	0	0	0	0	0	0	0	0	0	0	0	16
SC3463_463mz_39.1376min	S2/S2_1.ELU	0	0	0	0	0	0	0	0	0	0	0	0	0	0	0	0	0	0	0	7195	0	15
SC3468_158mz_39.177min	S2/S2_1.ELU	0	0	0	0	0	0	0	0	0	0	0	0	0	0	0	0	0	0	0	0	0	16
SC3476_231mz_39.2466min	S2/S2_1.ELU	0	0	0	0	0	0	0	0	0	0	0	0	0	0	0	0	0	0	0	0	0	16
SC3515_158mz_39.5704min	S2/S2_1.ELU	0	0	0	0	0	0	0	0	0	0	0	0	0	0	0	0	0	0	0	0	0	16
SC3546_217mz_39.8338min	S2/S2_1.ELU	0	0	0	0	0	0	0	0	0	0	0	0	0	0	0	0	0	0	0	0	0	16
SC3551_391mz_39.8741min	S2/S2_1.ELU	0	0	0	0	0	0	0	0	0	0	0	0	0	0	0	0	0	0	0	0	0	16
SC3570_147mz_40.0284min	S2/S2_1.ELU	0	0	0	0	0	0	0	0	0	141071	0	0	0	0	0	0	0	0	243548	176349	122558	12
SC3592_406mz_40.2172min	S2/S2_1.ELU	0	0	0	0	0	0	0	0	0	0	0	0	0	0	0	0	0	0	0	0	0	16
SC3652_387mz_40.7222min	S2/S2_1.ELU	0	0	0	0	0	0	0	0	0	0	0	0	56848	70158	60020	0	0	0	80649	58030	77814	10
SC3673_204mz_40.8958min	S2/S2_1.ELU	0	0	0	0	0	0	0	0	0	0	0	0	0	0	0	0	0	0	0	0	0	16
SC3699_218mz_41.1173min	S2/S2_1.ELU	0	0	0	0	0	0	0	0	0	0	44492	0	0	0	0	0	0	0	0	52865	0	14
SC3717_128mz_41.2683min	S2/S2_1.ELU	0	0	0	0	0	0	0	0	0	0	0	0	7335	0	0	0	0	0	0	0	0	15
SC3719_433mz_41.2859min	S2/S2_1.ELU	0	0	0	0	0	0	0	0	0	0	3045	0	0	0	2542	0	0	0	0	2591	0	13
SC3723_174mz_41.3194min	S2/S2_1.ELU	0	0	0	0	0	0	0	0	0	0	0	0	0	0	0	0	0	0	0	0	0	16
SC3737_404mz_41.431min	S2/S2_1.ELU	0	0	0	0	0	0	0	0	0	0	0	0	0	0	0	0	0	0	0	0	0	16
SC3775_276mz_41.7506min	S2/S2_1.ELU	0	0	0	0	0	0	0	0	0	0	0	0	0	0	0	0	0	0	0	0	0	16
SC3822_73mz_42.1499min	S2/S2_1.ELU	0	0	0	0	0	0	0	0	0	0	0	0	0	0	0	0	0	0	0	0	0	16
SC3837_116mz_42.2749min	S2/S2_1.ELU	0	0	0	0	0	0	0	0	0	0	0	0	0	0	0	0	0	0	0	0	0	16
SC3865_73mz_42.5064min	S2/S2_1.ELU	0	0	0	0	0	0	0	0	0	0	0	0	0	0	0	0	0	0	0	0	0	16
SC4050_276mz_44.0608min	S2/S2_1.ELU	0	0	0	0	0	0	0	0	0	0	0	0	0	0	0	0	0	0	0	0	0	16
SC4064_174mz_44.1816min	S2/S2_1.ELU	0	0	0	0	0	0	0	0	0	0	0	0	0	0	6779	0	0	0	0	0	0	15
SC4093_174mz_44.4207min	S2/S2_1.ELU	0	0	0	0	0	0	0	0	0	0	0	0	0	0	0	0	0	0	0	0	0	16
SC4147_73mz_44.8745min	S2/S2_1.ELU	0	0	0	0	0	0	0	0	0	0	0	0	0	0	0	0	0	0	0	0	0	16
SC4171_174mz_45.075min	S2/S2_1.ELU	0	0	0	0	0	0	0	0	0	0	0	0	0	0	0	0	0	0	0	0	0	16
SC4179_204mz_45.148min	S2/S2_1.ELU	0	0	0	0	0	0	0	0	0	0	0	0	0	0	0	0	0	0	0	0	0	16
SC4194_158mz_45.2696min	S2/S2_1.ELU	0	0	0	0	0	0	0	0	0	0	0	0	0	0	0	0	0	0	0	0	0	16
SC4204_218mz_45.3561min	S2/S2_1.ELU	0	0	0	0	0	0	0	0	0	0	0	0	0	0	0	0	0	0	0	0	0	16
SC4208_73mz_45.393min	S2/S2_1.ELU	0	0	0	0	0	0	0	0	0	0	0	0	0	0	0	0	0	0	0	0	0	16
SC4230_142mz_45.5725min	S2/S2_1.ELU	0	0	0	0	0	0	0	0	0	0	0	0	0	0	0	0	0	0	33499	0	0	15
SC4459_221mz_47.496min	S2/S2_1.ELU	0	0	0	0	0	0	0	0	0	0	0	0	0	0	0	0	0	0	0	0	0	16
SC4486_204mz_47.7158min	S2/S2_1.ELU	0	0	0	0	0	0	0	0	0	0	0	0	0	0	0	0	0	0	0	0	0	16
SC4501_73mz_47.8441min	S2/S2_1.ELU	0	0	0	0	0	0	0	0	0	0	0	0	0	0	0	0	0	0	0	0	0	16
SC4569_236mz_48.4129min	S2/S2_1.ELU	0	0	0	0	0	0	0	0	0	0	44734	38693	0	0	0	0	0	0	0	0	0	14
SC4608_144mz_48.7409min	S2/S2_1.ELU	0	0	0	0	0	0	0	0	0	0	0	0	0	0	0	0	0	0	0	0	0	16
SC4840_174mz_50.6887min	S2/S2_1.ELU	0	0	0	0	0	0	0	0	0	0	0	0	0	0	0	0	0	0	0	0	0	16
SC4924_174mz_51.3942min	S2/S2_1.ELU	0	0	0	0	0	0	0	0	0	0	0	6698	0	8448	0	0	0	0	0	0	0	14
SC4954_204mz_51.6467min	S2/S2_1.ELU	0	0	0	0	0	0	0	0	0	0	0	0	0	0	0	0	0	0	0	0	0	16
SC5056_204mz_52.4981min	S2/S2_1.ELU	0	0	0	0	0	0	0	0	0	0	0	0	0	0	0	0	0	0	0	0	0	16
SC5105_439mz_52.9142min	S2/S2_1.ELU	0	0	0	0	0	0	0	0	0	0	0	0	0	0	0	0	0	0	0	0	0	16
SC5174_72mz_53.4897min	S2/S2_1.ELU	0	0	0	0	0	0	0	0	0	0	0	0	0	0	0	0	0	0	0	0	0	16
SC5500_393mz_56.2294min	S2/S2_1.ELU	0	0	0	0	0	0	0	0	0	231939	252541	221995	102634	49770	61793	0	0	0	0	0	0	10
SC2209_451mz_28.6199min	S2/S2_2.ELU	258750	99690	30477	7892932	7809963	7959515	9464436	10868880	11319053	23600985	19231666	14517578	686647	566004	497998	19397239	19034127	20145997	3124810	3392096	3092446	0
SC1565_229mz_23.216min	S2/S2_2.ELU	0	0	0	42951	0	0	83158	105885	96926	0	0	0	0	0	316641	80940	70089	76210	699362	542729	500203	6
SC1599_160mz_23.497min	S2/S2_2.ELU	0	0	0	503907	443578	363663	337228	287255	263943	2204930	2585632	3187596	4537230	4065882	4490683	331218	339904	409317	5159296	5014153	7117407	0
SC143_75mz_11.2857min	S2/S2_2.ELU	0	0	0	9266	0	0	0	0	0	0	0	0	0	0	0	18221	11813	0	21841	0	0	13
SC2649_329mz_32.3109min	S2/S2_2.ELU	0	0	0	32368	12171	40447	0	0	0	456919	337785	239377	371442	382052	329296	0	0	0	146891	255684	0	7
SC1907_73mz_26.084min	S2/S2_2.ELU	0	0	0	0	0	0	0	0	0	114513	194623	211860	302552	372099	199282	0	0	0	376472	370402	289574	7
SC2525_276mz_31.2691min	S2/S2_2.ELU	0	0	0	0	0	0	0	0	0	78849	74029	95053	97680	94068	132346	9092	16842	9796	461006	517216	245312	4
SC1125_199mz_19.5233min	S2/S2_2.ELU	0	0	0	0	0	0	0	0	0	0	0	0	0	0	0	0	0	0	37479	56386	0	14
SC1276_158mz_20.79min	S2/S2_2.ELU	0	0	0	0	0	0	0	0	0	0	4965	0	12888	11195	0	0	0	0	11642	0	0	12
SC1743_230mz_24.7066min	S2/S2_2.ELU	0	0	0	0	0	0	0	0	0	0	0	0	0	0	8359	0	0	0	28195	31839	34423	12
SC2055_181mz_27.3256min	S2/S2_2.ELU	0	0	0	0	0	0	0	0	0	0	0	0	0	0	0	0	0	0	11719	0	0	15
SC2598_218mz_31.8798min	S2/S2_2.ELU	0	0	0	0	0	0	0	0	0	0	0	0	0	0	0	0	0	0	0	0	0	16
SC2603_174mz_31.9184min	S2/S2_2.ELU	0	0	0	0	0	0	0	0	0	0	0	0	0	0	0	0	0	0	0	0	0	16
SC2620_156mz_32.0643min	S2/S2_2.ELU	0	0	0	0	0	0	0	0	0	0	0	0	0	0	0	0	0	0	1029272	1360502	1250481	13
SC2713_245mz_32.8461min	S2/S2_2.ELU	0	0	0	0	0	0	0	0	0	0	0	0	0	0	0	0	0	0	0	0	0	16
SC2734_241mz_33.024min	S2/S2_2.ELU	0	0	0	0	0	0	0	0	0	0	0	0	0	0	0	0	0	0	0	0	0	16
SC2850_156mz_33.9912min	S2/S2_2.ELU	0	0	0	0	0	0	0	0	0	0	0	0	0	0	0	0	0	0	0	0	0	16
SC2860_154mz_34.0784min	S2/S2_2.ELU	0	0	0	0	0	0	0	0	0	0	0	0	0	0	0	0	0	0	0	0	5397789	15
SC2867_204mz_34.1363min	S2/S2_2.ELU	0	0	0	0	0	0	0	0	0	0	0	0	0	0	0	0	0	0	0	161484	0	15
SC2894_158mz_34.3645min	S2/S2_2.ELU	0	0	0	1134	0	0	0	0	2736	29586	0	27929	16119	0	19710	0	0	2150	0	0	12766	9
SC2975_158mz_35.0414min	S2/S2_2.ELU	0	0	0	0	0	0	0	0	0	0	0	0	0	0	0	0	0	0	0	0	0	16
SC3042_174mz_35.6051min	S2/S2_2.ELU	0	0	0	0	0	0	0	0	0	0	0	0	0	0	0	0	0	0	0	0	0	16
SC3078_204mz_35.903min	S2/S2_2.ELU	0	0	0	0	0	0	0	0	0	0	0	0	0	0	0	0	0	0	0	0	0	16
SC3302_158mz_37.7862min	S2/S2_2.ELU	0	0	0	0	0	0	0	0	0	0	0	0	0	0	0	0	0	0	271878	266198	0	14
SC3307_116mz_37.8315min	S2/S2_2.ELU	0	0	0	0	0	0	0	0	0	0	0	0	0	0	0	0	0	0	0	0	0	16
SC3497_174mz_39.4237min	S2/S2_2.ELU	0	0	0	0	0	0	0	0	0	0	0	0	0	0	0	0	0	0	288404	0	0	15
SC3532_144mz_39.7173min	S2/S2_2.ELU	0	0	0	0	0	0	0	0	0	0	0	0	0	0	0	0	0	0	0	0	0	16
SC3561_218mz_39.9605min	S2/S2_2.ELU	0	0	0	0	0	0	0	0	0	0	0	0	0	0	0	0	0	0	0	0	0	16
SC3564_73mz_39.9823min	S2/S2_2.ELU	0	0	0	0	0	0	0	0	0	0	242479	0	179710	0	0	0	0	0	168120	240270	176671	11
SC3616_445mz_40.4186min	S2/S2_2.ELU	0	0	0	0	0	0	0	0	0	0	0	0	0	0	0	0	0	0	0	0	0	16
SC3847_73mz_42.3588min	S2/S2_2.ELU	0	0	0	0	0	0	0	0	0	0	0	0	0	0	0	0	0	0	0	0	0	16
SC4223_317mz_45.5138min	S2/S2_2.ELU	0	0	0	0	0	0	0	0	0	0	0	0	0	0	0	0	0	0	75336	63265	25529	13
SC4309_174mz_46.2369min	S2/S2_2.ELU	0	0	0	0	0	0	0	0	0	0	29142	0	0	0	0	0	0	0	0	0	0	15
SC4313_73mz_46.2663min	S2/S2_2.ELU	0	0	0	0	0	0	0	0	0	0	0	0	0	0	0	0	0	0	0	0	0	16
SC4320_490mz_46.3325min	S2/S2_2.ELU	0	0	0	0	0	0	0	0	0	0	0	0	0	0	0	0	0	0	0	0	0	16
SC4327_486mz_46.3837min	S2/S2_2.ELU	0	0	0	0	0	0	0	0	0	11105	0	0	0	0	0	0	0	0	25926	28400	34859	12
SC4352_543mz_46.5943min	S2/S2_2.ELU	0	0	0	0	0	0	0	0	0	0	0	0	0	0	0	0	0	0	0	0	0	16
SC4465_452mz_47.5413min	S2/S2_2.ELU	0	0	0	0	0	0	0	0	0	0	0	0	0	0	0	0	0	0	0	0	0	16
SC4472_174mz_47.5992min	S2/S2_2.ELU	0	0	0	0	0	0	0	0	0	0	0	0	0	0	0	0	0	0	0	0	0	16
SC4682_73mz_49.3617min	S2/S2_2.ELU	0	0	0	0	0	0	0	0	0	0	0	0	0	0	0	0	0	0	0	0	0	16
SC4695_472mz_49.4707min	S2/S2_2.ELU	0	0	0	0	0	0	0	0	0	0	0	0	0	0	0	0	0	0	0	0	0	16
SC4822_472mz_50.5361min	S2/S2_2.ELU	0	0	0	0	0	0	0	0	0	0	0	0	0	0	0	0	0	0	0	0	0	16
SC4847_540mz_50.7433min	S2/S2_2.ELU	0	0	0	0	0	0	0	0	0	0	0	0	0	0	0	0	0	0	0	0	0	16
SC6193_361mz_62.0352min	S2/S2_2.ELU	0	0	0	0	0	0	0	0	0	0	0	0	0	0	0	0	0	0	0	17028	0	15
SC152_103mz_11.3578min	S2/S2_2.ELU	0	0	0	0	0	0	0	0	0	0	0	0	0	0	0	0	0	0	0	0	0	16
SC477_89mz_14.0883min	S2/S2_2.ELU	0	0	0	0	0	0	0	0	0	0	0	0	0	0	0	0	0	0	0	0	0	16
SC560_202mz_14.7837min	S2/S2_2.ELU	0	0	0	0	0	0	0	0	0	0	0	0	0	0	0	0	0	0	0	0	0	16
SC861_174mz_17.3053min	S2/S2_2.ELU	0	0	0	0	0	0	0	0	0	0	0	0	0	0	0	0	0	0	3665	4066	0	14
SC897_75mz_17.6107min	S2/S2_2.ELU	0	0	0	0	0	0	0	0	0	0	0	0	0	0	0	0	0	0	0	0	0	16
SC900_159mz_17.6384min	S2/S2_2.ELU	0	0	0	0	0	0	0	0	0	0	0	0	0	0	0	0	0	0	0	0	46460	15
SC914_100mz_17.7541min	S2/S2_2.ELU	0	0	0	0	0	0	0	0	0	0	0	0	0	0	0	0	0	0	0	0	0	16
SC964_73mz_18.1744min	S2/S2_2.ELU	0	0	0	0	0	0	0	0	0	0	0	0	0	0	0	0	0	0	0	0	0	16
SC1248_81mz_20.5517min	S2/S2_2.ELU	0	0	0	0	0	0	0	0	0	0	42140	47507	39162	54497	73555	0	0	0	104834	115594	181253	8
SC1402_242mz_21.8478min	S2/S2_2.ELU	0	0	0	0	0	0	0	0	0	0	0	2523	0	0	0	0	0	0	4122	6818	4292	12
SC1425_255mz_22.0357min	S2/S2_2.ELU	0	0	0	0	0	3030	0	0	0	3607	12086	7224	21566	10914	6791	0	2801	0	32101	20027	18994	5
SC1456_270mz_22.3016min	S2/S2_2.ELU	0	0	0	0	0	0	0	0	0	0	0	0	0	0	0	0	0	0	0	0	0	16
SC1655_319mz_23.9693min	S2/S2_2.ELU	0	0	0	0	0	0	0	0	0	0	0	0	0	0	0	0	0	0	0	2093	0	15
SC1847_116mz_25.5765min	S2/S2_2.ELU	0	0	0	0	0	0	0	0	0	0	0	0	0	0	0	0	0	0	0	0	0	16
SC1897_84mz_25.9985min	S2/S2_2.ELU	0	0	0	0	0	0	0	0	0	0	0	0	0	0	0	0	0	0	0	0	0	16
SC1899_166mz_26.0186min	S2/S2_2.ELU	0	0	0	0	0	0	0	0	0	0	0	2008	0	0	0	0	0	0	0	0	0	15
SC1939_257mz_26.3533min	S2/S2_2.ELU	0	0	0	0	0	0	0	0	0	0	0	0	0	0	0	0	0	0	0	0	0	16
SC1999_116mz_26.8508min	S2/S2_2.ELU	0	0	0	0	0	0	0	0	0	0	0	0	0	0	0	0	0	0	0	0	0	16
SC2009_241mz_26.9338min	S2/S2_2.ELU	0	0	0	0	0	0	0	0	0	0	0	0	0	0	0	0	0	0	0	23121	14793	14
SC2018_73mz_27.0143min	S2/S2_2.ELU	0	0	0	0	0	0	0	0	0	0	0	0	220315	233975	0	0	0	0	0	0	0	14
SC2031_274mz_27.1284min	S2/S2_2.ELU	0	0	0	0	0	0	0	0	0	18238	0	22991	0	0	0	0	0	0	0	0	47963	13
SC2043_124mz_27.2232min	S2/S2_2.ELU	0	0	0	0	0	0	0	0	0	0	0	0	74858	0	68723	0	0	0	116771	123098	63315	11
SC2436_349mz_30.5216min	S2/S2_2.ELU	0	0	0	0	0	0	0	0	0	0	0	0	0	0	0	0	0	0	0	0	0	16
SC2530_301mz_31.3068min	S2/S2_2.ELU	0	0	0	0	0	0	0	0	0	0	0	0	0	0	0	0	0	0	0	0	0	16
SC2630_218mz_32.1499min	S2/S2_2.ELU	0	0	0	0	0	0	0	0	0	0	0	0	120991	0	0	0	0	0	0	0	0	15
SC2656_232mz_32.3697min	S2/S2_2.ELU	0	0	0	0	0	0	0	0	0	0	0	0	0	0	0	0	0	0	0	0	0	16
SC2755_103mz_33.1993min	S2/S2_2.ELU	0	0	0	0	0	0	0	0	0	0	0	0	0	0	0	0	0	0	0	0	0	16
SC2789_158mz_33.4786min	S2/S2_2.ELU	0	0	0	0	0	0	0	0	0	0	0	0	0	0	0	0	0	0	0	0	0	16
SC2789_158mz_33.4786min	S2/S2_2.ELU	0	0	0	0	0	0	0	0	0	0	0	0	0	0	0	0	0	0	0	0	0	16
SC2840_79mz_33.9073min	S2/S2_2.ELU	0	0	0	0	0	0	0	0	0	0	0	0	0	0	0	0	0	0	0	0	0	16
SC2843_434mz_33.9383min	S2/S2_2.ELU	0	0	0	0	0	0	0	0	0	0	0	0	0	0	0	0	0	0	0	0	0	16
SC2867_204mz_34.1363min	S2/S2_2.ELU	0	0	0	0	0	0	0	0	0	0	0	0	0	0	0	0	0	0	0	161484	0	15
SC2937_103mz_34.7218min	S2/S2_2.ELU	0	0	0	0	0	0	0	0	0	0	0	0	0	0	0	0	0	0	0	0	0	16
SC3038_280mz_35.5699min	S2/S2_2.ELU	0	0	0	0	0	0	0	0	0	0	0	0	0	0	0	0	0	0	0	0	0	16
SC3206_144mz_36.9784min	S2/S2_2.ELU	0	0	0	0	0	0	0	0	0	0	0	0	0	0	0	0	0	0	0	0	0	16
SC3279_144mz_37.5983min	S2/S2_2.ELU	0	0	0	0	0	0	0	0	0	0	0	0	0	0	0	0	0	0	0	0	0	16
SC3333_204mz_38.0462min	S2/S2_2.ELU	0	0	0	0	0	0	0	0	0	0	0	0	0	0	0	0	0	0	0	75917	0	15
SC3368_158mz_38.3399min	S2/S2_2.ELU	0	0	0	0	0	0	0	0	0	0	0	0	0	0	0	0	0	0	0	0	0	16
SC3468_158mz_39.1796min	S2/S2_2.ELU	0	0	0	0	0	0	0	0	0	0	0	0	0	0	0	0	0	0	0	0	0	16
SC3484_73mz_39.3121min	S2/S2_2.ELU	0	0	0	0	0	0	0	0	0	0	0	0	0	0	0	0	0	0	0	0	0	16
SC3545_73mz_39.8238min	S2/S2_2.ELU	0	0	0	0	0	0	0	0	0	0	0	0	0	0	0	0	0	0	0	0	0	16
SC3616_445mz_40.4186min	S2/S2_2.ELU	0	0	0	0	0	0	0	0	0	0	0	0	0	0	0	0	0	0	0	0	0	16
SC3880_387mz_42.6365min	S2/S2_2.ELU	0	0	0	0	0	0	0	0	0	99293	96312	111473	0	0	0	0	0	0	0	0	0	13
SC3948_318mz_43.1977min	S2/S2_2.ELU	0	0	0	0	0	0	0	0	0	0	0	0	0	0	0	0	0	0	0	0	0	16
SC4007_73mz_43.6993min	S2/S2_2.ELU	0	0	0	0	0	0	0	0	0	0	0	0	0	0	0	0	0	0	0	0	0	16
SC4171_174mz_45.0751min	S2/S2_2.ELU	0	0	0	0	0	0	0	0	0	0	0	0	0	0	0	0	0	0	0	0	0	16
SC4223_317mz_45.5138min	S2/S2_2.ELU	0	0	0	0	0	0	0	0	0	0	0	0	0	0	0	0	0	0	75336	63265	25529	13
SC4242_515mz_45.6707min	S2/S2_2.ELU	0	0	0	0	0	0	0	0	0	0	0	0	0	0	0	0	0	0	0	0	0	16
SC4242_515mz_45.6707min	S2/S2_2.ELU	0	0	0	0	0	0	0	0	0	0	0	0	0	0	0	0	0	0	0	0	0	16
SC4360_72mz_46.6563min	S2/S2_2.ELU	0	0	0	0	0	0	0	0	0	0	773	0	0	2175	0	0	0	0	0	0	0	14
SC4407_73mz_47.0523min	S2/S2_2.ELU	0	0	0	0	0	0	0	0	0	0	0	0	0	0	0	0	0	0	0	0	0	16
SC4741_204mz_49.8549min	S2/S2_2.ELU	0	0	0	0	0	0	0	0	0	0	0	0	0	0	0	0	0	0	0	0	0	16
SC4804_487mz_50.3876min	S2/S2_2.ELU	0	0	0	0	0	0	0	0	0	0	0	0	0	0	0	0	0	0	0	0	0	16
SC4820_73mz_50.5176min	S2/S2_2.ELU	0	0	0	0	0	0	0	0	0	0	0	0	0	0	0	0	0	0	0	0	0	16
SC5341_129mz_54.8898min	S2/S2_2.ELU	0	0	0	0	0	0	0	0	0	0	0	0	0	0	0	0	0	0	0	0	0	16
SC5568_394mz_56.7932min	S2/S2_2.ELU	0	0	0	0	0	0	0	0	0	0	0	0	0	0	0	0	0	0	0	0	0	16
SC5690_73mz_57.8183min	S2/S2_2.ELU	0	0	0	0	0	0	0	0	0	0	12895	5431	22675	12179	0	0	0	0	0	5420	0	11
SC5715_145mz_58.028min	S2/S2_2.ELU	0	0	0	0	0	0	0	0	0	0	0	0	0	0	0	0	0	0	0	0	0	16
SC5974_204mz_60.1964min	S2/S2_2.ELU	0	0	0	0	0	0	0	0	0	0	173198	0	0	0	0	0	0	0	0	0	186644	14
SC6369_204mz_63.515min	S2/S2_2.ELU	0	0	0	0	0	0	0	0	0	0	0	0	0	0	0	0	0	0	0	0	0	16
SC5357_466mz_55.0255min	S2/S2_3.ELU	0	0	0	48678	0	59456	11311	16033	12231	0	0	7165	0	5593	7392	0	16929	13384	0	0	0	7
SC595_147mz_15.0746min	S2/S2_3.ELU	61685	31897	19223	0	38644	54025	36460	43522	38128	67336	34702	0	120248	92184	46273	28430	40820	0	74772	81940	45055	2
SC1178_228mz_19.9677min	S2/S2_3.ELU	0	0	0	0	0	0	0	0	0	18364	27974	27691	32788	50644	50942	0	6952	5186	80798	95395	104285	5
SC69_204mz_10.6656min	S2/S2_3.ELU	0	0	0	0	0	0	0	0	0	0	0	0	0	0	0	0	0	0	0	0	64656	15
SC139_73mz_11.2494min	S2/S2_3.ELU	0	0	0	0	1344	0	0	0	0	3699	0	1324	0	0	0	0	0	0	0	0	11335	13
SC802_95mz_16.8144min	S2/S2_3.ELU	0	0	0	0	0	26566	0	0	0	0	0	0	0	30162	38061	0	0	0	101491	0	143374	11
SC817_73mz_16.942min	S2/S2_3.ELU	0	0	0	0	0	0	0	0	0	0	49290	43658	0	0	0	0	0	0	0	0	0	14
SC1444_56mz_22.1974min	S2/S2_3.ELU	0	0	0	0	0	0	0	0	0	139299	0	0	152740	183773	0	0	0	0	281581	379338	981479	10
SC2216_260mz_28.6751min	S2/S2_3.ELU	0	0	0	0	0	0	0	0	0	0	21954	0	0	0	25944	0	0	0	238050	239109	236907	11
SC2309_144mz_29.4578min	S2/S2_3.ELU	0	0	0	0	0	0	0	0	0	0	156050	132798	119194	132067	120376	0	0	0	259213	303367	59711	8
SC2326_73mz_29.5979min	S2/S2_3.ELU	0	0	0	0	0	0	0	0	0	0	0	0	0	196803	181370	0	0	0	0	0	0	14
SC2722_73mz_32.9198min	S2/S2_3.ELU	0	0	0	0	0	0	0	0	0	0	0	0	0	0	0	0	0	0	0	0	0	16
SC2752_73mz_33.1715min	S2/S2_3.ELU	0	0	0	0	0	0	0	0	0	0	0	0	0	0	0	0	0	0	0	0	0	16
SC2874_126mz_34.1991min	S2/S2_3.ELU	0	0	0	0	0	0	0	0	0	0	0	0	0	0	0	0	0	0	0	0	0	16
SC2921_156mz_34.5925min	S2/S2_3.ELU	0	0	0	0	0	0	0	0	0	0	0	0	0	0	0	0	0	0	0	0	0	16
SC2976_218mz_35.0522min	S2/S2_3.ELU	0	0	0	0	0	0	0	0	0	0	0	0	0	0	0	0	0	0	0	0	0	16
SC3085_243mz_35.9691min	S2/S2_3.ELU	0	0	0	0	0	0	0	0	0	0	0	0	0	0	0	0	0	0	0	0	303389	15
SC3146_156mz_36.4749min	S2/S2_3.ELU	0	0	0	0	0	0	0	0	0	0	0	0	0	0	0	0	0	0	0	0	0	16
SC3182_116mz_36.7744min	S2/S2_3.ELU	0	0	0	0	0	0	0	0	0	0	0	0	0	0	0	0	0	0	0	29296	0	15
SC3385_144mz_38.4831min	S2/S2_3.ELU	0	0	0	0	0	0	0	0	0	0	0	0	0	0	0	0	0	0	136979	146456	0	14
SC3513_202mz_39.5586min	S2/S2_3.ELU	0	0	0	0	0	0	0	0	0	0	0	0	0	6033867	6048757	0	0	0	5037797	5574160	5370260	11
SC3532_144mz_39.7163min	S2/S2_3.ELU	0	0	0	0	0	0	0	0	0	0	0	0	0	0	0	0	0	0	0	0	0	16
SC3643_192mz_40.6499min	S2/S2_3.ELU	0	0	0	0	0	0	0	0	0	0	0	0	3263	4880	3005	0	0	0	7505	8390	6683	10
SC3666_158mz_40.8378min	S2/S2_3.ELU	0	0	0	0	0	0	0	0	0	0	0	0	0	0	0	0	0	0	0	0	0	16
SC4021_144mz_43.8133min	S2/S2_3.ELU	0	0	0	0	0	0	0	0	0	0	0	0	0	0	0	0	0	0	0	0	0	16
SC4086_144mz_44.3602min	S2/S2_3.ELU	0	0	0	0	0	0	0	0	0	0	0	0	0	0	0	0	0	0	0	0	0	16
SC4096_317mz_44.4449min	S2/S2_3.ELU	0	0	0	0	0	0	0	0	0	96417	74344	53745	0	46753	51221	0	0	0	0	0	125278	10
SC4472_73mz_47.6007min	S2/S2_3.ELU	0	0	0	0	0	0	0	0	0	0	0	0	0	0	0	0	0	0	0	0	0	16
SC4656_100mz_49.1451min	S2/S2_3.ELU	0	0	0	0	0	0	0	0	0	0	0	0	0	0	0	0	0	0	27522	0	0	15
SC6369_204mz_63.5132min	S2/S2_3.ELU	0	0	0	0	0	0	0	0	0	0	7199	0	0	0	0	0	0	0	0	0	0	15
SC6372_204mz_63.5383min	S2/S2_3.ELU	0	0	0	0	0	0	0	0	0	0	0	0	0	0	0	0	0	0	0	0	0	16
SC3320_327mz_37.9355min	S3/S3_1.ELU	10625	7493	6108	120306	136454	134965	110176	106713	121838	52455	47149	50483	24035	0	18989	158847	158926	193917	33084	0	0	3
SC2750_179mz_33.1464min	S3/S3_1.ELU	0	0	0	0	0	0	0	0	0	0	0	0	197511	218377	258139	0	0	0	0	346083	0	12
SC304_174mz_12.6362min	S3/S3_1.ELU	0	0	0	48524	51085	0	41796	0	0	0	38947	35206	0	0	29151	45375	46695	0	35713	33736	39080	7
SC1030_314mz_18.7305min	S3/S3_1.ELU	0	0	0	0	0	0	0	0	0	119826218	0	20035849	209896076	0	0	0	0	0	414581673	423097485	0	11
SC1607_256mz_23.5641min	S3/S3_1.ELU	0	0	0	0	0	0	0	0	0	15790	19995	32420	0	25958	0	0	0	0	45257	22050	0	10
SC2998_158mz_35.2377min	S3/S3_1.ELU	0	0	0	0	0	0	0	0	0	96729	105776	100867	57157	73359	64117	0	0	0	200726	207972	190190	7
SC4090_174mz_44.3956min	S3/S3_1.ELU	0	0	0	0	0	0	0	0	0	1716625	1965130	1783935	2457635	2217383	2173085	0	0	0	4368010	4375423	3874068	7
SC1690_188mz_24.2612min	S3/S3_1.ELU	0	0	0	0	0	0	0	0	0	0	170543	176796	443159	332113	192905	0	0	0	0	0	0	11
SC2190_521mz_28.4589min	S3/S3_1.ELU	0	0	0	0	0	0	0	0	0	13291	0	0	53229	67730	89419	0	0	0	391508	512113	1099179	9
SC2341_174mz_29.7222min	S3/S3_1.ELU	0	0	0	0	0	0	0	0	0	0	0	0	0	88507	0	0	0	0	228351	149054	0	13
SC2672_144mz_32.503min	S3/S3_1.ELU	0	0	0	0	0	0	0	0	0	0	0	0	0	0	89754	0	0	0	201994	283221	202273	12
SC2884_144mz_34.2797min	S3/S3_1.ELU	0	0	0	0	0	0	0	0	0	0	0	0	0	0	0	0	0	0	207713	220309	232201	13
SC3142_218mz_36.4398min	S3/S3_1.ELU	0	0	0	0	0	0	0	0	0	79636	0	113059	0	0	0	0	0	0	143532	168381	179726	11
SC3190_229mz_36.845min	S3/S3_1.ELU	0	0	0	0	0	0	0	0	0	0	0	24346	20614	27585	16841	0	0	0	53133	85224	86196	9
SC2159_217mz_28.1946min	S3/S3_1.ELU	0	0	0	0	0	0	0	0	0	0	0	0	0	0	8338	0	0	0	8137	0	0	14
SC2589_204mz_31.8076min	S3/S3_1.ELU	0	0	0	0	0	0	0	0	0	0	0	0	0	0	0	0	0	0	0	0	0	16
SC2812_142mz_33.6749min	S3/S3_1.ELU	0	0	0	0	0	0	0	0	0	0	0	0	0	0	0	0	0	0	0	0	0	16
SC54_73mz_10.5374min	S3/S3_1.ELU	0	0	0	0	0	0	0	0	0	0	0	327758	0	0	339675	0	0	0	296293	0	0	13
SC113_147mz_11.0348min	S3/S3_1.ELU	0	0	0	0	0	0	0	0	0	0	0	0	0	0	0	0	0	0	0	0	0	16
SC120_147mz_11.0893min	S3/S3_1.ELU	0	0	0	0	0	0	0	0	0	0	0	0	26959	0	0	0	0	0	17370	12074	0	13
SC126_89mz_11.1464min	S3/S3_1.ELU	0	0	0	0	0	0	0	0	0	0	0	0	0	2829	0	0	0	0	0	0	0	15
SC384_103mz_13.3056min	S3/S3_1.ELU	0	0	0	0	0	0	0	0	0	0	0	0	0	0	0	0	0	0	0	0	0	16
SC396_173mz_13.4122min	S3/S3_1.ELU	0	0	0	0	0	0	0	0	0	0	0	0	0	0	0	0	0	0	1372	0	0	15
SC751_210mz_16.3876min	S3/S3_1.ELU	0	0	0	0	0	0	0	0	0	0	0	0	0	0	0	0	0	0	0	0	0	16
SC773_73mz_16.5755min	S3/S3_1.ELU	0	0	0	0	0	0	0	0	0	0	0	0	0	0	0	0	0	0	0	0	0	16
SC912_100mz_17.7373min	S3/S3_1.ELU	0	0	0	0	0	0	0	0	0	0	0	0	0	0	0	0	0	0	0	0	0	16
SC1365_182mz_21.5365min	S3/S3_1.ELU	0	0	0	0	0	0	0	0	0	0	0	0	0	0	0	0	0	0	0	0	0	16
SC2100_404mz_27.703min	S3/S3_1.ELU	0	0	0	0	0	0	0	0	0	0	0	0	0	0	0	0	0	0	0	0	0	16
SC2197_156mz_28.5192min	S3/S3_1.ELU	0	0	0	0	0	0	0	0	0	0	0	0	16836	16514	32054	0	0	0	0	0	0	13
SC2242_228mz_28.8917min	S3/S3_1.ELU	0	0	0	0	0	0	0	0	0	0	0	0	0	0	0	0	0	0	0	12506	17504	14
SC2291_185mz_29.3028min	S3/S3_1.ELU	0	0	0	0	0	0	0	0	0	0	0	0	0	0	0	0	0	0	0	972069	0	15
SC2579_144mz_31.7195min	S3/S3_1.ELU	0	0	0	0	0	0	0	0	0	0	0	0	0	0	0	0	0	0	0	0	0	16
SC2594_158mz_31.8479min	S3/S3_1.ELU	0	0	0	0	0	0	0	0	0	0	0	0	0	0	0	0	0	0	0	0	0	16
SC2680_188mz_32.5668min	S3/S3_1.ELU	0	0	0	0	0	0	0	0	0	0	0	0	0	0	0	0	0	0	0	0	0	16
SC2725_209mz_32.9451min	S3/S3_1.ELU	0	0	0	0	0	0	0	0	0	0	0	0	0	0	0	0	0	0	0	0	0	16
SC2777_156mz_33.3788min	S3/S3_1.ELU	0	0	0	0	0	0	0	0	0	0	0	0	13420	19064	0	0	0	0	0	0	0	14
SC2856_154mz_34.0457min	S3/S3_1.ELU	0	0	0	0	0	0	0	0	0	0	0	0	0	0	0	0	0	0	0	0	0	16
SC2956_366mz_34.8837min	S3/S3_1.ELU	0	0	0	0	0	0	0	0	0	0	0	0	0	0	0	0	0	0	0	0	0	16
SC2982_321mz_35.1035min	S3/S3_1.ELU	0	0	0	0	0	0	0	0	0	0	0	0	0	0	0	0	0	0	0	0	0	16
SC3042_174mz_35.6018min	S3/S3_1.ELU	0	0	0	0	0	0	0	0	0	0	0	0	0	0	0	0	0	0	0	0	0	16
SC3101_386mz_36.0975min	S3/S3_1.ELU	0	0	0	0	0	0	0	0	0	0	0	0	0	0	0	0	0	0	0	0	0	16
SC3190_229mz_36.845min	S3/S3_1.ELU	0	0	0	0	0	0	0	0	0	0	0	24346	20614	27585	16841	0	0	0	53133	85224	86196	9
SC3201_147mz_36.9389min	S3/S3_1.ELU	0	0	0	0	0	0	0	0	0	0	0	0	0	0	0	0	0	0	0	0	0	16
SC3209_156mz_37.0027min	S3/S3_1.ELU	0	0	0	0	0	0	0	0	0	0	0	0	0	0	0	0	0	0	28838	0	0	15
SC3226_174mz_37.1478min	S3/S3_1.ELU	0	0	0	0	0	0	0	0	0	0	0	0	0	0	0	0	0	0	0	0	0	16
SC3366_218mz_38.3247min	S3/S3_1.ELU	0	0	0	0	0	0	0	0	0	0	0	0	0	0	0	0	0	0	0	0	0	16
SC3392_218mz_38.542min	S3/S3_1.ELU	0	0	0	0	0	0	0	0	0	0	0	0	0	0	0	0	0	0	0	0	0	16
SC3401_156mz_38.6183min	S3/S3_1.ELU	0	0	0	0	0	0	0	0	0	0	0	0	17146	0	0	0	0	0	0	0	0	15
SC3401_156mz_38.6183min	S3/S3_1.ELU	0	0	0	0	0	0	0	0	0	0	0	0	17146	0	0	0	0	0	0	0	0	15
SC3562_73mz_39.9697min	S3/S3_1.ELU	0	0	0	0	0	0	0	0	0	0	0	0	0	0	0	0	0	0	0	0	0	16
SC3748_217mz_41.5267min	S3/S3_1.ELU	0	0	0	0	0	0	0	0	0	0	0	0	0	0	0	0	0	0	0	0	0	16
SC3864_288mz_42.5006min	S3/S3_1.ELU	0	0	0	0	0	0	0	0	0	0	0	0	0	5989	0	0	0	0	0	0	0	15
SC3878_317mz_42.618min	S3/S3_1.ELU	0	0	0	0	0	0	0	0	0	0	0	0	0	0	0	0	0	0	0	0	0	16
SC3982_176mz_43.4871min	S3/S3_1.ELU	0	0	0	0	0	0	0	0	0	0	0	0	0	0	0	0	0	0	0	0	0	16
SC4656_100mz_49.1444min	S3/S3_1.ELU	0	0	0	0	0	0	0	0	0	0	0	0	0	0	0	0	0	0	0	0	0	16
SC4811_174mz_50.4438min	S3/S3_1.ELU	0	0	0	0	0	0	0	0	0	0	0	0	0	0	0	0	0	0	0	0	0	16
SC5194_204mz_53.6549min	S3/S3_1.ELU	0	0	0	0	0	0	0	0	0	0	0	0	0	0	0	0	0	0	0	0	0	16
SC5232_251mz_53.9762min	S3/S3_1.ELU	0	0	0	0	0	0	0	0	0	0	0	0	0	0	0	0	0	0	0	0	0	16
SC2459_73mz_30.7145min	S3/S3_2.ELU	0	0	0	1804068	1840094	2064313	3252666	3322577	3351685	2219296	2107548	1897994	1761751	1691539	1562162	2466559	2654877	2736528	2894800	2724264	2387774	0
SC3413_232mz_38.7189min	S3/S3_2.ELU	0	0	0	3883306	3220440	2372647	1071347	1101124	705039	49404889	40987712	27503033	159558563	102528490	72744911	1083899	809949	377362	95944040	25951420	15900123	0
SC1480_73mz_22.4995min	S3/S3_2.ELU	0	0	0	0	95528	94175	164975	205958	222103	721674	822104	758715	1304840	1331629	1746903	291396	391452	327082	3393869	4545473	9967690	0
SC689_70mz_15.8674min	S3/S3_2.ELU	0	0	0	0	0	48506	0	0	0	332697	329970	344040	333733	326473	409863	0	87780	96851	1124471	1870744	1496366	4
SC1392_242mz_21.7613min	S3/S3_2.ELU	0	0	0	0	0	0	0	0	0	9921	10577	0	0	19892	0	0	0	0	22918	0	9976	11
SC1541_73mz_23.0104min	S3/S3_2.ELU	0	0	0	0	0	0	0	0	0	593548	388810	431746	939434	863600	829919	0	0	0	1235123	1055404	495638	7
SC1857_120mz_25.6628min	S3/S3_2.ELU	0	0	0	0	0	0	0	0	0	911866	1293962	2204113	0	0	1438926	0	0	0	2889806	2946159	5063696	9
SC3431_204mz_38.8699min	S3/S3_2.ELU	0	0	0	0	0	0	0	0	0	10837	0	0	0	0	0	0	0	0	0	0	0	15
SC4540_324mz_48.1704min	S3/S3_2.ELU	0	0	0	0	0	0	0	0	0	194323	0	213907	0	233045	230881	0	0	0	272721	340408	304632	9
SC1087_158mz_19.2019min	S3/S3_2.ELU	0	0	0	0	0	0	0	0	0	0	0	0	0	0	0	0	0	0	1573219	1618924	1404571	13
SC2752_216mz_33.1715min	S3/S3_2.ELU	0	0	0	0	0	0	0	0	0	0	0	0	32539	42124	0	0	0	0	169137	184668	0	12
SC3051_311mz_35.6805min	S3/S3_2.ELU	0	0	0	0	0	0	0	0	0	0	65143	0	68639	47690	34395	24643	0	0	0	0	0	11
SC3249_218mz_37.3365min	S3/S3_2.ELU	0	0	0	0	0	0	0	0	0	0	0	0	0	0	0	0	0	0	39661	0	36813	14
SC1601_174mz_23.517min	S3/S3_2.ELU	0	0	0	0	0	0	0	0	0	0	0	0	0	0	0	0	0	0	28375	0	0	15
SC1880_260mz_25.8617min	S3/S3_2.ELU	0	0	0	0	0	0	0	0	0	0	0	0	0	0	0	0	0	0	0	0	0	16
SC1999_73mz_26.8557min	S3/S3_2.ELU	0	0	0	0	0	0	0	0	0	0	0	0	0	0	0	0	0	0	0	0	0	16
SC2630_218mz_32.1498min	S3/S3_2.ELU	0	0	0	0	0	0	0	0	0	0	0	0	0	0	0	0	0	0	0	0	0	16
SC2658_329mz_32.3821min	S3/S3_2.ELU	0	0	0	0	0	0	0	0	0	0	0	0	0	0	0	0	0	0	0	0	0	16
SC3239_319mz_37.2568min	S3/S3_2.ELU	0	0	0	0	0	0	0	0	0	0	0	0	0	0	0	0	0	0	0	0	0	16
SC3732_387mz_41.3924min	S3/S3_2.ELU	0	0	0	0	0	0	5373	0	17058	0	0	0	0	0	115787	0	0	0	0	0	0	13
SC4130_331mz_44.7336min	S3/S3_2.ELU	0	0	0	0	0	0	0	0	0	0	0	0	0	0	0	0	0	0	0	0	0	16
SC2742_158mz_33.0885min	S3/S3_2.ELU	0	0	0	0	0	0	0	0	0	0	0	0	0	0	0	0	0	0	0	0	0	16
SC1198_227mz_20.1389min	S3/S3_2.ELU	0	0	0	0	0	0	0	0	0	0	3300	0	0	0	0	0	0	0	0	0	0	15
SC1685_73mz_24.2192min	S3/S3_2.ELU	0	0	0	0	0	0	0	0	0	0	0	0	0	0	0	0	0	0	0	0	0	16
SC1698_84mz_24.3307min	S3/S3_2.ELU	0	0	0	0	0	0	0	0	0	0	0	0	0	0	0	0	0	0	322281	0	0	15
SC1796_73mz_25.152min	S3/S3_2.ELU	0	0	0	0	0	0	0	0	0	0	0	0	0	0	0	0	0	0	0	0	0	16
SC1797_75mz_25.1612min	S3/S3_2.ELU	0	0	0	0	0	0	0	0	0	0	0	0	0	0	0	0	0	0	0	0	0	16
SC1872_447mz_25.7887min	S3/S3_2.ELU	0	0	0	0	0	0	0	0	0	0	0	0	0	0	0	0	0	0	0	0	52780	15
SC2103_73mz_27.7306min	S3/S3_2.ELU	0	0	0	0	0	0	0	0	0	0	0	0	0	0	0	0	0	0	0	0	0	16
SC2167_73mz_28.2625min	S3/S3_2.ELU	0	0	0	0	0	0	0	0	0	0	0	0	0	0	0	0	0	0	399840	274553	0	14
SC2391_117mz_30.1432min	S3/S3_2.ELU	0	0	0	0	0	0	0	0	0	0	0	0	0	0	0	0	0	0	0	0	0	16
SC2616_218mz_32.0281min	S3/S3_2.ELU	0	0	0	0	0	0	0	0	0	0	0	0	0	0	0	0	0	0	25602	38723	0	14
SC2656_232mz_32.3687min	S3/S3_2.ELU	0	0	0	0	0	0	0	0	0	0	0	0	0	0	0	0	0	0	0	0	128907	15
SC2657_73mz_32.3779min	S3/S3_2.ELU	0	0	0	0	0	0	0	0	0	0	0	0	0	0	0	0	0	0	0	0	0	16
SC2713_245mz_32.8444min	S3/S3_2.ELU	0	0	0	0	0	0	0	0	0	0	0	0	0	0	0	0	0	0	0	0	0	16
SC2752_179mz_33.1715min	S3/S3_2.ELU	0	0	0	0	0	0	0	0	0	0	0	0	0	0	0	0	0	0	0	0	0	16
SC2793_319mz_33.5154min	S3/S3_2.ELU	0	0	0	0	0	0	0	0	0	0	0	0	0	0	0	0	0	0	0	0	0	16
SC2912_174mz_34.5137min	S3/S3_2.ELU	0	0	0	0	0	0	0	0	0	0	0	0	0	0	0	0	0	0	0	0	0	16
SC2930_347mz_34.6664min	S3/S3_2.ELU	0	0	0	0	0	0	0	0	0	0	0	0	0	0	0	0	0	0	0	0	0	16
SC2975_158mz_35.0363min	S3/S3_2.ELU	0	0	0	0	0	0	0	0	0	0	0	0	0	0	0	0	0	0	0	0	0	16
SC3040_204mz_35.5874min	S3/S3_2.ELU	0	0	0	0	0	0	0	0	0	0	0	0	0	0	0	0	0	0	0	0	0	16
SC3078_204mz_35.9037min	S3/S3_2.ELU	0	0	0	0	0	0	0	0	0	0	0	0	0	0	0	0	0	0	0	0	0	16
SC3289_383mz_37.6771min	S3/S3_2.ELU	0	0	0	0	0	0	0	0	0	0	0	0	0	0	0	0	0	0	0	0	0	16
SC3302_158mz_37.7869min	S3/S3_2.ELU	0	0	0	0	0	0	0	0	0	0	0	0	0	0	0	0	0	0	0	0	0	16
SC3308_116mz_37.8348min	S3/S3_2.ELU	0	0	0	0	0	0	0	0	0	0	0	0	0	0	0	0	0	0	0	0	0	16
SC3335_142mz_38.0629min	S3/S3_2.ELU	0	0	0	0	0	0	0	0	0	0	0	0	0	0	0	0	0	0	0	0	0	16
SC3468_158mz_39.1778min	S3/S3_2.ELU	0	0	0	0	0	0	0	0	0	0	0	0	0	0	0	0	0	0	0	0	0	16
SC3654_232mz_40.7423min	S3/S3_2.ELU	0	0	0	0	0	0	0	0	0	0	0	0	0	0	0	0	0	0	0	0	0	16
SC3763_493mz_41.6541min	S3/S3_2.ELU	0	0	0	0	0	0	0	0	0	0	0	0	0	0	0	0	0	0	0	0	0	16
SC3794_73mz_41.9133min	S3/S3_2.ELU	0	0	0	0	0	0	0	0	0	0	0	0	0	0	0	0	0	0	0	0	0	16
SC3822_247mz_42.1482min	S3/S3_2.ELU	0	0	0	0	0	0	0	0	0	0	0	0	0	0	0	0	0	0	0	0	0	16
SC3914_580mz_42.9166min	S3/S3_2.ELU	0	0	0	0	0	0	0	0	0	0	0	0	4375024	0	0	0	0	0	0	0	0	15
SC3919_398mz_42.9619min	S3/S3_2.ELU	0	0	0	0	0	0	0	0	0	0	0	0	0	0	0	0	0	0	0	0	0	16
SC4054_446mz_44.0943min	S3/S3_2.ELU	0	0	0	0	0	0	0	0	0	0	0	0	0	0	0	0	0	0	0	0	0	16
SC4083_144mz_44.341min	S3/S3_2.ELU	0	0	0	0	0	0	0	0	0	0	0	0	0	0	0	0	0	0	0	0	0	16
SC4119_204mz_44.6321min	S3/S3_2.ELU	0	0	0	0	0	0	0	0	0	188493	0	0	0	18176	0	0	0	0	0	119118	0	13
SC4149_73mz_44.8913min	S3/S3_2.ELU	0	0	0	0	0	0	0	0	0	0	0	0	0	0	0	0	0	0	0	0	0	16
SC4167_73mz_45.0414min	S3/S3_2.ELU	0	0	0	0	0	0	0	0	0	0	0	0	0	0	0	0	0	0	0	0	0	16
SC4178_401mz_45.1371min	S3/S3_2.ELU	0	0	0	0	0	0	0	0	0	0	0	0	0	0	0	0	0	0	0	0	0	16
SC4203_218mz_45.3459min	S3/S3_2.ELU	0	0	0	0	0	0	0	0	0	0	0	0	0	0	0	0	0	0	0	0	0	16
SC4719_324mz_49.677min	S3/S3_2.ELU	0	0	0	0	0	0	0	0	0	0	0	0	0	40643	0	0	0	0	0	26340	0	14
SC5691_73mz_57.8215min	S3/S3_2.ELU	0	0	0	0	0	0	0	0	0	0	0	0	0	0	0	0	0	0	0	0	0	16
SC6192_362mz_62.0276min	S3/S3_2.ELU	0	0	0	0	0	0	0	0	0	0	0	0	0	0	0	0	0	0	0	0	2394	15
SC227_157mz_11.9902min	S3/S3_2.ELU	0	0	0	0	0	0	0	0	0	0	0	0	0	0	0	0	0	0	0	0	0	16
SC564_71mz_14.8205min	S3/S3_2.ELU	0	0	0	0	0	0	0	0	0	0	4877	0	0	0	0	0	0	0	0	0	0	15
SC612_133mz_15.2257min	S3/S3_2.ELU	0	0	0	0	0	0	0	0	0	0	0	0	0	0	0	0	0	0	0	0	0	16
SC774_73mz_16.5805min	S3/S3_2.ELU	0	0	0	0	0	0	0	0	0	0	0	0	0	0	0	0	0	0	0	0	0	16
SC927_179mz_17.8597min	S3/S3_2.ELU	0	0	0	0	0	0	0	0	0	0	0	0	0	0	0	0	0	0	0	0	0	16
SC1658_174mz_23.9977min	S3/S3_2.ELU	0	0	0	0	0	0	0	0	0	0	0	0	0	6845	0	0	0	0	0	11351	0	14
SC1678_285mz_24.1638min	S3/S3_2.ELU	0	0	0	0	0	0	0	0	0	0	0	0	0	0	0	0	0	0	0	0	0	16
SC1772_272mz_24.954min	S3/S3_2.ELU	0	0	0	0	0	0	0	0	0	0	0	0	0	0	0	0	0	0	0	0	0	16
SC2072_73mz_27.4698min	S3/S3_2.ELU	0	0	0	0	0	0	0	0	0	0	0	0	0	0	0	0	0	0	0	0	0	16
SC2083_50mz_27.5578min	S3/S3_2.ELU	0	0	0	0	0	0	0	0	0	0	0	0	0	0	0	0	0	0	0	0	0	16
SC2091_329mz_27.6283min	S3/S3_2.ELU	0	0	0	0	0	0	0	0	0	0	0	0	0	0	0	0	0	0	0	0	0	16
SC2111_331mz_27.7952min	S3/S3_2.ELU	0	0	0	0	0	0	0	0	0	0	0	0	2677	2239	4389	0	0	0	9757	7848	8792	10
SC2680_188mz_32.5675min	S3/S3_2.ELU	0	0	0	0	0	0	0	0	0	0	0	0	0	0	0	0	0	0	0	0	0	16
SC2777_156mz_33.3812min	S3/S3_2.ELU	0	0	0	0	0	0	0	0	0	0	0	0	0	0	0	0	0	0	0	0	0	16
SC2866_204mz_34.1329min	S3/S3_2.ELU	0	0	0	0	0	0	0	0	0	0	0	0	0	0	0	0	0	0	0	0	0	16
SC2947_217mz_34.8048min	S3/S3_2.ELU	0	0	0	0	0	0	0	0	0	0	0	0	0	0	0	0	0	0	0	0	0	16
SC2968_142mz_34.9868min	S3/S3_2.ELU	0	0	0	0	0	0	0	0	0	0	0	0	0	0	0	0	0	0	0	0	0	16
SC3129_129mz_36.3365min	S3/S3_2.ELU	0	0	0	0	0	0	0	0	0	0	0	0	0	0	0	0	0	0	0	0	0	16
SC3155_228mz_36.5572min	S3/S3_2.ELU	0	0	0	0	0	0	0	0	0	0	0	0	0	0	0	0	0	0	0	2048	0	15
SC3167_389mz_36.6545min	S3/S3_2.ELU	0	0	0	0	0	0	0	0	0	0	0	0	0	0	0	0	0	0	0	0	2770	15
SC3174_174mz_36.714min	S3/S3_2.ELU	0	0	0	0	0	0	0	0	0	0	0	0	0	0	0	0	0	0	0	0	0	16
SC3201_147mz_36.938min	S3/S3_2.ELU	0	0	0	0	0	0	0	0	0	0	0	0	0	0	0	0	0	0	8892	0	0	15
SC3255_174mz_37.3902min	S3/S3_2.ELU	0	0	0	0	0	0	0	0	0	0	0	0	0	0	0	0	0	0	0	0	0	16
SC3286_282mz_37.651min	S3/S3_2.ELU	0	0	0	0	0	0	0	0	0	0	0	0	0	0	0	0	0	0	0	6663	14199	14
SC3362_391mz_38.2869min	S3/S3_2.ELU	0	0	0	0	0	0	0	0	0	78712	50886	34735	48416	42821	57097	0	0	0	55919	60215	47597	7
SC3380_319mz_38.4421min	S3/S3_2.ELU	0	0	0	0	0	0	0	0	0	0	0	0	0	0	0	0	0	0	0	0	0	16
SC3393_218mz_38.5511min	S3/S3_2.ELU	0	0	0	0	0	0	0	0	0	0	0	0	0	0	0	0	0	0	0	0	0	16
SC3417_174mz_38.7516min	S3/S3_2.ELU	0	0	0	0	0	0	0	0	0	0	0	0	0	0	0	0	0	0	0	0	0	16
SC3668_174mz_40.8589min	S3/S3_2.ELU	0	0	0	0	0	0	0	0	0	0	0	0	0	0	0	0	0	0	0	0	0	16
SC3844_418mz_42.3302min	S3/S3_2.ELU	0	0	0	0	0	0	0	0	0	0	0	0	0	0	0	0	0	0	0	0	0	16
SC3878_317mz_42.6171min	S3/S3_2.ELU	0	0	0	0	0	0	0	0	0	0	0	0	0	0	0	0	0	0	0	0	0	16
SC3895_290mz_42.7606min	S3/S3_2.ELU	0	0	0	0	0	0	0	0	0	21839620	0	0	370847528	0	289570384	0	0	0	369295960	202377543	273507323	10
SC4170_174mz_45.0649min	S3/S3_2.ELU	0	0	0	0	0	0	0	0	0	0	0	0	0	0	0	0	0	0	0	0	0	16
SC4616_72mz_48.8079min	S3/S3_2.ELU	0	0	0	0	0	0	0	0	0	0	0	0	0	0	1427	0	0	0	0	0	0	15
SC222_117mz_11.9466min	S3/S3_3.ELU	0	0	0	385	3237	0	0	0	0	4829	0	0	0	0	0	0	0	0	0	13387	0	14
SC1638_73mz_23.8266min	S3/S3_3.ELU	0	0	0	103738	98568	104764	79676	88599	74426	323285	359547	383341	203494	239265	132260	83734	86031	82393	185179	257404	234733	0
SC6016_498mz_60.5562min	S3/S3_3.ELU	0	0	0	65646	75912	64670	133519	218535	237701	6750	27500	55461	54710	40521	47811	100046	173790	198950	0	1672	9202	1
SC1074_73mz_19.0996min	S3/S3_3.ELU	0	0	0	17337	13163	22585	0	22865	25403	265027	300391	344947	413002	393129	364745	36322	44793	55022	436082	399671	457838	1
SC239_152mz_12.0909min	S3/S3_3.ELU	0	0	0	0	0	0	167685	0	0	0	916498	894810	1351614	1258538	1214385	0	263524	249261	1521838	1542523	1437164	5
SC3924_187mz_42.9997min	S3/S3_3.ELU	0	0	0	0	0	0	0	0	0	0	0	68883	0	58748	64844	0	0	0	0	0	0	13
SC1980_334mz_26.6938min	S3/S3_3.ELU	0	0	0	0	0	0	0	0	0	29132	15714	0	29277	22024	18521	0	0	0	212717	128046	77439	8
SC5184_251mz_53.5727min	S3/S3_3.ELU	0	0	0	0	0	0	0	0	0	315508	353641	378272	651390	681423	766722	0	0	0	0	0	222176	9
SC1393_242mz_21.7731min	S3/S3_3.ELU	0	0	0	0	0	0	0	0	0	0	0	7363	0	0	0	0	0	0	15841	0	0	14
SC1710_73mz_24.4289min	S3/S3_3.ELU	0	0	0	0	0	0	0	0	0	0	0	0	184076	148155	147382	0	0	0	165915	162252	36858	10
SC4285_188mz_46.0322min	S3/S3_3.ELU	0	0	0	0	0	0	0	0	0	0	0	0	0	0	0	0	0	0	44263	55491	62255	13
SC4347_416mz_46.5548min	S3/S3_3.ELU	0	0	0	0	0	0	0	0	0	0	0	0	0	0	0	0	0	0	0	0	0	16
SC4740_204mz_49.849min	S3/S3_3.ELU	0	0	0	0	0	0	0	0	0	0	0	0	0	0	0	0	0	0	0	0	0	16
SC1672_116mz_24.1143min	S3/S3_3.ELU	0	0	0	0	0	0	0	0	0	1998	0	0	0	0	0	0	0	0	0	0	4055	14
SC3333_204mz_38.0487min	S3/S3_3.ELU	0	0	0	0	0	0	0	0	0	0	0	0	0	0	0	0	0	0	58931	0	0	15
SC479_73mz_14.1075min	S3/S3_3.ELU	0	0	0	0	0	0	0	0	0	0	0	0	0	0	0	0	0	0	0	0	0	16
SC916_100mz_17.7692min	S3/S3_3.ELU	0	0	0	0	0	0	0	0	0	0	0	0	0	0	0	0	0	0	0	26386	0	15
SC1056_75mz_18.9486min	S3/S3_3.ELU	0	0	0	0	0	0	0	0	0	0	0	0	0	0	0	0	0	0	0	0	0	16
SC1441_154mz_22.1724min	S3/S3_3.ELU	0	0	0	0	0	0	0	0	0	0	0	0	0	0	0	0	0	0	0	0	0	16
SC1679_285mz_24.1688min	S3/S3_3.ELU	0	0	0	0	0	0	0	0	0	0	0	0	0	0	0	0	0	0	0	0	0	16
SC1713_112mz_24.4566min	S3/S3_3.ELU	0	0	0	0	0	0	0	0	0	0	0	0	0	0	0	0	0	0	0	0	0	16
SC1739_331mz_24.6739min	S3/S3_3.ELU	0	0	0	0	0	0	0	0	0	0	0	0	0	0	0	0	0	0	0	0	0	16
SC1798_75mz_25.1713min	S3/S3_3.ELU	0	0	0	0	0	0	0	0	0	0	0	0	0	0	0	0	0	0	0	0	0	16
SC1925_201mz_26.2325min	S3/S3_3.ELU	0	0	0	0	0	0	0	0	0	0	0	0	0	0	0	0	0	0	0	0	0	16
SC1947_73mz_26.4212min	S3/S3_3.ELU	0	0	0	0	0	0	0	0	0	0	0	0	0	0	0	0	0	0	0	252246	227162	14
SC2092_329mz_27.6342min	S3/S3_3.ELU	0	0	0	0	0	0	0	0	0	0	0	0	0	0	0	0	0	0	0	0	0	16
SC2320_241mz_29.5485min	S3/S3_3.ELU	0	0	0	0	0	0	0	0	0	0	0	0	0	0	0	0	0	0	0	0	0	16
SC2346_110mz_29.7674min	S3/S3_3.ELU	0	0	0	0	0	0	0	0	0	0	0	0	0	0	0	0	0	0	47572	51482	0	14
SC2788_158mz_33.4718min	S3/S3_3.ELU	0	0	0	0	0	0	0	0	0	0	0	0	0	0	0	0	0	0	0	0	0	16
SC2798_445mz_33.5566min	S3/S3_3.ELU	0	0	0	0	0	0	0	0	0	0	0	0	0	0	0	0	0	0	0	26644	0	15
SC2988_188mz_35.1538min	S3/S3_3.ELU	0	0	0	0	0	0	0	0	0	0	0	0	0	0	0	0	0	0	0	0	0	16
SC3212_232mz_37.027min	S3/S3_3.ELU	0	0	0	0	0	0	0	0	0	0	0	0	0	0	0	0	0	0	0	0	0	16
SC3776_73mz_41.759min	S3/S3_3.ELU	0	0	0	0	0	0	0	0	0	0	0	0	0	0	0	0	0	0	0	0	0	16
SC4035_254mz_43.9417min	S3/S3_3.ELU	0	0	0	0	0	0	0	0	0	0	0	0	0	0	0	0	0	0	0	0	0	16
SC4049_276mz_44.06min	S3/S3_3.ELU	0	0	0	0	0	0	0	0	0	0	0	0	0	0	0	0	0	0	0	0	0	16
SC4054_446mz_44.0944min	S3/S3_3.ELU	0	0	0	0	0	0	0	0	0	0	0	0	0	0	0	0	0	0	0	0	0	16
SC4067_457mz_44.2093min	S3/S3_3.ELU	0	0	0	0	0	0	0	0	0	0	0	0	0	0	0	0	0	0	1097	0	0	15
SC4203_218mz_45.3443min	S3/S3_3.ELU	0	0	0	0	0	0	0	0	0	0	0	0	0	0	0	0	0	0	0	0	0	16
SC4207_387mz_45.377min	S3/S3_3.ELU	0	0	0	0	0	0	0	0	0	0	0	0	0	0	0	0	0	0	0	39523	30269	14
SC4207_73mz_45.377min	S3/S3_3.ELU	0	0	0	0	0	0	0	0	0	0	0	0	0	0	0	0	0	0	0	0	0	16
SC4493_463mz_47.7762min	S3/S3_3.ELU	0	0	0	0	0	0	0	0	0	0	0	0	0	0	0	0	0	0	0	0	0	16
SC4569_236mz_48.4154min	S3/S3_3.ELU	0	0	0	0	0	0	0	0	0	0	0	0	0	0	0	0	0	0	0	0	0	16
SC4987_172mz_51.9193min	S3/S3_3.ELU	0	0	0	0	0	0	0	0	0	953	0	0	0	0	0	0	0	0	0	0	0	15
SC4897_174mz_51.166min	S3/S3_3.ELU	0	0	0	0	0	0	0	0	0	0	0	0	0	0	0	0	0	0	0	0	0	16
SC5002_498mz_52.0468min	S3/S3_3.ELU	0	0	0	0	0	0	0	0	0	0	0	0	0	0	0	0	0	0	0	0	0	16
SC5423_69mz_55.5784min	S3/S3_3.ELU	0	0	0	0	0	0	0	0	0	0	0	0	0	0	0	0	0	0	0	0	0	16
SC5548_69mz_56.6279min	S3/S3_3.ELU	0	0	0	0	0	0	0	0	0	0	0	0	0	0	0	0	0	0	0	0	0	16
SC5783_290mz_58.5983min	S3/S3_3.ELU	0	0	0	0	0	0	0	0	0	0	0	33697	0	0	0	0	0	0	0	0	12656	14
SC457_88mz_13.918min	S3/S3_3.ELU	0	0	0	0	0	0	0	0	0	0	0	3530	0	0	0	0	0	0	8874	11074	0	13
SC1457_270mz_22.3099min	S3/S3_3.ELU	0	0	0	0	0	0	0	0	0	0	0	0	0	0	0	7073	0	0	0	0	0	15
SC2065_217mz_27.4119min	S3/S3_3.ELU	0	0	0	0	0	0	0	0	0	3722	0	0	0	7556	0	0	0	0	0	0	0	14
SC4319_490mz_46.319min	S3/S3_3.ELU	0	0	0	0	0	0	0	0	0	0	0	0	0	0	0	0	0	0	0	0	0	16
SC4406_73mz_47.0463min	S3/S3_3.ELU	0	0	0	0	0	0	0	0	0	0	0	0	0	0	0	0	0	0	0	0	0	16
SC4585_69mz_48.5462min	S3/S3_3.ELU	0	0	0	0	0	0	2002226	0	0	0	0	0	0	0	366452	980714	0	0	0	0	0	13
SC4590_437mz_48.5907min	S3/S3_3.ELU	0	0	0	0	0	0	0	0	0	0	0	0	0	0	0	0	0	0	0	0	0	16
SC4639_516mz_49.0001min	S3/S3_3.ELU	0	0	0	0	0	0	0	0	0	0	0	0	0	0	0	0	0	0	0	0	0	16
SC4656_100mz_49.1435min	S3/S3_3.ELU	0	0	0	0	0	0	0	0	0	0	0	0	0	0	0	0	0	0	0	0	0	16
SC4764_69mz_50.0503min	S3/S3_3.ELU	0	0	0	0	0	0	0	0	0	0	0	0	0	0	0	0	0	0	0	0	0	16
SC4805_487mz_50.3934min	S3/S3_3.ELU	0	0	0	0	0	0	0	0	0	0	0	0	0	0	0	0	0	0	0	0	0	16
SC4871_339mz_50.9454min	S3/S3_3.ELU	0	0	0	0	0	0	0	0	0	0	0	0	0	0	0	0	0	0	0	0	0	16
SC5007_330mz_52.0879min	S3/S3_3.ELU	0	0	0	0	0	0	0	0	0	0	0	0	0	0	19808	0	0	0	0	0	0	15
SC5012_315mz_52.1223min	S3/S3_3.ELU	0	0	0	0	0	0	0	0	0	0	0	0	0	0	0	0	0	0	0	0	0	16
SC5191_204mz_53.6314min	S3/S3_3.ELU	0	0	0	0	0	0	0	0	0	0	0	0	0	0	0	0	0	0	0	0	0	16
SC5277_363mz_54.3537min	S3/S3_3.ELU	0	0	0	0	0	0	0	0	0	0	0	0	0	0	0	0	0	0	0	0	16676	15
SC5995_221mz_60.3834min	S3/S3_3.ELU	0	0	0	0	0	0	0	0	0	0	0	0	0	0	0	0	0	0	0	0	0	16
SC1131_174mz_19.576min	S4/S4_1.ELU	0	0	0	2209386	2385722	2282796	0	0	0	23866502	0	0	0	0	0	1403603	1492866	979191	25375797	23035733	20179374	8
SC1783_232mz_25.0429min	S4/S4_1.ELU	0	0	0	1612508	1463322	1290967	1536611	1526742	1448956	9673330	10240993	12447341	19288062	14990273	15423102	2365396	2078961	2266327	25753752	25160677	12090513	0
SC2911_405mz_34.5053min	S4/S4_1.ELU	0	0	0	0	0	0	0	15570	0	652119	755956	720788	850238	882483	909722	0	0	0	434104	489877	392853	6
SC2129_171mz_27.9445min	S4/S4_1.ELU	0	0	0	0	0	0	0	0	0	1810240	1895113	1822637	2041288	1867907	1871798	0	0	0	3363648	3484531	2767778	7
SC2386_174mz_30.1037min	S4/S4_1.ELU	0	0	0	0	0	0	0	0	0	151959	125875	118649	101451	0	133869	21908	0	0	254286	308746	249164	7
SC3619_158mz_40.4427min	S4/S4_1.ELU	0	0	0	0	0	0	0	0	0	25283	23825	20406	15197	0	0	0	0	0	20423	36000	31904	9
SC807_170mz_16.8581min	S4/S4_1.ELU	0	0	0	0	0	0	0	0	0	0	0	0	0	0	0	0	0	0	224870	166614	0	14
SC851_73mz_17.2255min	S4/S4_1.ELU	0	0	0	0	0	0	0	0	0	0	0	21849	36281	9343	6957	0	0	0	28408	15504	0	10
SC965_228mz_18.1827min	S4/S4_1.ELU	0	0	0	0	0	0	0	0	0	0	0	0	0	0	0	0	0	0	1538610	2484279	0	14
SC1689_188mz_24.2569min	S4/S4_1.ELU	0	0	0	0	0	0	0	0	0	0	0	0	0	0	0	0	0	0	297585	229441	0	14
SC2016_73mz_26.9991min	S4/S4_1.ELU	0	0	0	0	0	0	0	0	0	0	0	0	246989	0	236788	0	0	0	1073370	1102077	458322	11
SC2791_319mz_33.497min	S4/S4_1.ELU	0	0	0	0	0	0	0	0	0	0	0	0	0	0	0	0	0	0	589978	1076551	555451	13
SC3188_229mz_36.8298min	S4/S4_1.ELU	0	0	0	0	0	0	0	0	0	0	0	0	17128	0	0	0	0	0	98974	86563	0	13
SC3595_174mz_40.2439min	S4/S4_1.ELU	0	0	0	0	0	0	0	0	0	0	14252	0	0	0	0	0	0	0	63704	82258	77649	12
SC4294_359mz_46.1026min	S4/S4_1.ELU	0	0	0	0	0	0	0	0	0	0	0	0	12572	0	10902	0	0	0	41922	0	24071	12
SC815_200mz_16.9168min	S4/S4_1.ELU	0	0	0	0	0	0	0	0	0	0	30719	0	9738	0	11212	0	0	0	23477	0	22937	11
SC907_73mz_17.6961min	S4/S4_1.ELU	0	24011	0	0	0	0	0	0	0	0	0	0	0	0	0	0	0	0	36607	0	0	15
SC1549_221mz_23.0867min	S4/S4_1.ELU	0	0	0	0	0	0	0	0	0	0	0	0	0	0	0	0	0	0	18849	21973	15941	13
SC2099_404mz_27.6912min	S4/S4_1.ELU	0	0	0	0	0	0	0	135	0	0	0	0	4005	0	0	0	0	0	4995	0	3201	12
SC2622_285mz_32.0818min	S4/S4_1.ELU	0	0	0	0	0	0	0	0	0	0	0	0	0	0	0	0	0	0	95517	87906	151925	13
SC225_73mz_11.9751min	S4/S4_1.ELU	0	0	0	0	0	0	0	0	0	0	31963	0	37892	0	41108	0	0	0	48440	127937	0	11
SC2197_156mz_28.5175min	S4/S4_1.ELU	0	0	0	0	0	0	0	0	0	0	0	0	0	0	0	0	0	0	127661	101193	123738	13
SC3454_73mz_39.062min	S4/S4_1.ELU	0	0	0	0	0	0	0	0	0	0	0	0	0	0	0	0	0	0	1156372	0	1090312	14
SC3643_192mz_40.6499min	S4/S4_1.ELU	0	0	0	0	0	0	0	0	0	0	0	0	3263	4880	3005	0	0	0	7505	8390	6683	10
SC4046_73mz_44.028min	S4/S4_1.ELU	0	0	0	0	0	0	0	0	0	0	0	0	0	0	0	0	0	0	179062	60128	114502	13
SC4680_73mz_49.3456min	S4/S4_1.ELU	0	0	0	0	0	0	0	0	0	0	0	0	0	0	0	0	0	0	346535	213923	0	14
SC6039_647mz_60.7458min	S4/S4_1.ELU	0	0	0	0	102973	62665	28386	0	0	0	0	0	0	0	0	0	0	0	88419	0	98939	12
SC31_171mz_10.3452min	S4/S4_1.ELU	0	0	0	0	0	0	0	0	0	0	0	0	0	6129	0	0	0	0	17245	0	14879	13
SC3084_243mz_35.9582min	S4/S4_1.ELU	0	0	0	0	0	0	0	0	0	0	0	0	0	0	0	0	0	0	316527	278963	0	14
SC169_73mz_11.5028min	S4/S4_1.ELU	0	0	0	0	0	0	0	0	0	0	0	0	0	0	0	0	0	0	44912	0	36089	14
SC217_58mz_11.908min	S4/S4_1.ELU	0	0	0	0	0	0	0	0	0	0	0	0	0	0	0	0	0	0	44658	43529	62253	13
SC662_273mz_15.6333min	S4/S4_1.ELU	0	0	0	0	0	0	0	0	0	0	0	0	0	0	0	0	0	0	3970	3173	5736	13
SC728_249mz_16.1862min	S4/S4_1.ELU	0	0	0	0	0	0	0	0	0	0	6349	0	0	0	0	0	0	0	8152	11391	0	13
SC921_228mz_17.8119min	S4/S4_1.ELU	0	0	0	0	0	0	0	457	0	0	0	0	0	0	0	0	0	0	4745	9520	0	13
SC948_309mz_18.0392min	S4/S4_1.ELU	0	0	0	0	0	0	0	0	0	0	0	0	0	0	0	0	0	0	4122	0	4855	14
SC1002_180mz_18.488min	S4/S4_1.ELU	0	0	0	0	0	0	0	0	0	0	0	0	0	0	0	0	0	0	486455	482809	0	14
SC1085_158mz_19.1884min	S4/S4_1.ELU	0	0	0	0	0	0	0	0	0	0	0	0	0	0	0	0	0	0	1222964	1180580	0	14
SC1188_247mz_20.0542min	S4/S4_1.ELU	0	0	0	0	0	0	0	0	0	0	0	0	0	0	0	0	0	0	1399	2254	0	14
SC1311_75mz_21.0818min	S4/S4_1.ELU	0	0	0	0	0	0	0	0	0	0	0	0	0	0	0	0	0	0	28594	0	44932	14
SC1320_269mz_21.1606min	S4/S4_1.ELU	0	0	0	0	0	0	0	0	0	0	0	0	0	0	0	0	0	0	1177	0	1145	14
SC1361_73mz_21.5037min	S4/S4_1.ELU	0	0	0	0	0	0	0	0	0	0	0	0	0	0	0	0	0	0	160100	152157	107969	13
SC1364_182mz_21.5297min	S4/S4_1.ELU	0	0	0	0	0	0	0	0	0	0	0	0	0	0	0	0	0	0	12664	10960	0	14
SC1372_146mz_21.5926min	S4/S4_1.ELU	0	0	0	0	0	0	0	0	0	0	0	0	0	0	0	0	0	0	2050	0	2764	14
SC1379_261mz_21.6539min	S4/S4_1.ELU	0	0	0	0	0	0	0	0	0	0	0	0	0	0	0	0	0	0	1389	0	1557	14
SC1413_73mz_21.9424min	S4/S4_1.ELU	0	0	0	0	0	0	0	0	0	0	0	0	0	0	0	0	0	0	179129	0	195441	14
SC1419_241mz_21.9928min	S4/S4_1.ELU	0	0	0	0	0	0	0	0	0	0	10633	9533	0	11650	9852	0	0	0	26418	0	21371	10
SC1537_84mz_22.9751min	S4/S4_1.ELU	0	0	0	0	0	0	0	0	0	0	0	0	0	458336	582444	0	0	0	523778	833588	0	12
SC1590_221mz_23.4256min	S4/S4_1.ELU	0	0	0	0	0	0	0	0	0	0	12027	0	26938	0	0	0	0	0	22495	0	0	13
SC1735_241mz_24.6411min	S4/S4_1.ELU	0	0	0	0	0	0	0	0	0	0	0	0	0	0	0	0	0	0	44523	0	21364	14
SC1737_331mz_24.6604min	S4/S4_1.ELU	0	0	0	0	0	0	0	0	0	0	0	0	0	0	0	0	0	0	27884	0	27735	14
SC1795_254mz_25.1461min	S4/S4_1.ELU	0	0	0	0	0	0	0	0	0	0	71898	0	451814	358744	224266	0	0	0	547679	269788	0	10
SC1882_185mz_25.8666min	S4/S4_1.ELU	0	0	0	0	0	0	0	0	0	0	0	0	0	0	0	0	0	0	29926	0	20272	14
SC1966_329mz_26.578min	S4/S4_1.ELU	0	0	0	0	2709	0	6505	0	0	0	0	0	0	14958	0	0	0	0	12889	0	18195	12
SC2041_124mz_27.2105min	S4/S4_1.ELU	0	0	0	0	0	0	0	0	0	0	0	0	0	0	0	0	0	0	230197	219960	169447	13
SC2106_73mz_27.7507min	S4/S4_1.ELU	0	0	0	0	0	0	0	0	0	0	0	0	0	0	0	0	0	0	194983	0	290605	14
SC2150_99mz_28.124min	S4/S4_1.ELU	0	0	0	0	0	0	0	0	0	115536	0	186786	338116	144918	278673	61373	0	0	385647	400673	0	8
SC2187_73mz_28.4319min	S4/S4_1.ELU	0	0	0	0	0	0	0	0	0	0	0	0	0	0	0	0	0	0	388837	533082	0	14
SC2253_262mz_28.9847min	S4/S4_1.ELU	0	0	0	0	0	0	0	0	0	0	0	0	0	0	0	0	0	0	12318	0	43080	14
SC2338_73mz_29.7019min	S4/S4_1.ELU	0	0	0	0	0	0	0	0	0	0	28505	73536	0	187329	116806	0	0	0	240900	284618	0	10
SC2361_73mz_29.8907min	S4/S4_1.ELU	0	0	0	0	0	0	0	0	0	216733	185654	174818	0	0	0	0	0	0	167717	196425	0	11
SC2413_73mz_30.3277min	S4/S4_1.ELU	0	0	0	0	0	0	0	0	0	0	0	0	0	0	0	0	0	0	2173653	2253415	0	14
SC2489_273mz_30.9661min	S4/S4_1.ELU	0	0	0	0	0	0	0	0	0	0	0	0	0	0	0	0	0	0	47607	37544	0	14
SC2489_273mz_30.9661min	S4/S4_1.ELU	0	0	0	0	0	0	0	0	0	0	0	0	0	0	0	0	0	0	47607	37544	0	14
SC2495_158mz_31.0156min	S4/S4_1.ELU	0	0	0	0	0	0	0	0	0	0	0	0	0	0	0	0	0	0	214333	83796	114963	13
SC2500_128mz_31.0592min	S4/S4_1.ELU	0	0	0	0	0	0	0	0	0	18891	0	0	0	0	0	0	0	0	33080	49579	51003	12
SC2533_231mz_31.3327min	S4/S4_1.ELU	0	0	0	0	0	0	0	0	0	0	0	0	0	0	0	0	0	0	122906	130748	0	14
SC2566_100mz_31.6103min	S4/S4_1.ELU	0	0	0	0	0	0	0	0	0	0	0	0	0	0	0	0	0	0	634159	2690524	0	14
SC2627_437mz_32.1221min	S4/S4_1.ELU	0	0	0	0	0	0	0	0	0	0	0	0	0	0	0	0	0	0	9621	9571	0	14
SC2681_226mz_32.5784min	S4/S4_1.ELU	0	0	0	0	0	0	0	0	0	0	0	1378	0	0	0	0	0	0	5283	3437	0	13
SC2733_278mz_33.0121min	S4/S4_1.ELU	0	0	0	0	0	0	0	0	0	0	0	0	0	0	0	0	0	0	309405	305678	342480	13
SC2735_73mz_33.028min	S4/S4_1.ELU	0	0	0	0	0	0	0	0	0	0	0	0	0	0	0	0	0	0	970958	1058609	1201005	13
SC2776_156mz_33.3736min	S4/S4_1.ELU	0	0	0	0	0	0	0	0	0	0	21564	16566	0	0	0	0	0	0	20686	0	27537	12
SC2806_319mz_33.627min	S4/S4_1.ELU	0	0	0	0	0	0	0	0	0	0	0	0	0	0	0	0	0	0	25234	0	0	15
SC2844_317mz_33.9441min	S4/S4_1.ELU	0	0	0	0	0	0	0	0	0	0	0	0	75921925	76718262	0	0	0	0	78552098	57156384	55586518	11
SC2848_254mz_33.9768min	S4/S4_1.ELU	0	0	0	0	0	0	0	0	0	870796	0	0	0	1391275	1366988	0	0	0	1842051	2885800	0	11
SC2897_142mz_34.3836min	S4/S4_1.ELU	0	0	0	0	0	0	0	0	0	0	0	0	0	0	0	0	0	0	50226	43600	0	14
SC2943_188mz_34.7796min	S4/S4_1.ELU	0	0	0	0	0	0	0	0	0	0	5179	0	15668	0	11201	0	0	0	12292	11950	8205	10
SC2967_283mz_34.9784min	S4/S4_1.ELU	0	0	0	0	0	0	0	0	0	5496	0	0	0	5441	0	0	0	0	12515	0	17465	12
SC2971_308mz_35.0086min	S4/S4_1.ELU	0	0	0	0	0	0	0	0	0	0	0	0	0	0	0	0	0	0	27253	40493	0	14
SC2971_73mz_35.0086min	S4/S4_1.ELU	0	0	0	0	0	0	0	0	0	0	0	0	0	0	0	0	0	0	65123	0	80623	14
SC3060_276mz_35.7552min	S4/S4_1.ELU	0	0	0	0	0	0	0	0	0	0	0	0	0	0	0	0	0	0	388	0	1707	14
SC3077_204mz_35.8944min	S4/S4_1.ELU	0	0	0	0	0	0	0	0	0	0	0	0	0	0	0	0	0	0	105926	117670	0	14
SC3078_218mz_35.9087min	S4/S4_1.ELU	0	0	0	0	0	0	0	0	0	0	0	0	0	0	0	0	0	0	109636	91466	128816	13
SC3173_174mz_36.7056min	S4/S4_1.ELU	0	0	0	0	0	0	0	0	0	0	0	0	0	0	0	0	0	0	163447	164952	175146	13
SC3206_156mz_36.9824min	S4/S4_1.ELU	0	0	0	0	0	0	0	0	0	0	0	0	0	0	0	0	0	0	19640	0	20024	14
SC3211_232mz_37.0193min	S4/S4_1.ELU	0	0	0	0	0	0	0	0	0	0	0	0	0	0	0	0	0	0	30204	0	0	15
SC3225_73mz_37.1401min	S4/S4_1.ELU	0	0	0	0	0	0	0	0	0	0	0	0	0	0	0	0	1321	0	38526	44874	0	13
SC3329_257mz_38.0117min	S4/S4_1.ELU	0	0	0	0	0	0	0	0	0	0	0	0	25276	0	0	0	0	0	71430	117605	102426	12
SC3350_315mz_38.1912min	S4/S4_1.ELU	0	0	0	0	0	0	0	0	0	75586	0	0	0	133899	125349	0	0	0	247407	244201	153456	10
SC3350_315mz_38.1912min	S4/S4_1.ELU	0	0	0	0	0	0	0	0	0	75586	0	0	0	133899	125349	0	0	0	247407	244201	153456	10
SC3367_158mz_38.3322min	S4/S4_1.ELU	0	0	0	0	0	0	0	0	0	0	0	0	0	0	0	0	0	0	115999	188808	0	14
SC3483_218mz_39.3036min	S4/S4_1.ELU	0	0	0	0	0	0	0	0	0	0	591936	0	2684006	0	0	0	0	0	2005233	2056532	1804150	11
SC3490_279mz_39.3589min	S4/S4_1.ELU	0	0	0	0	0	0	0	0	0	0	0	0	0	21755	0	0	0	0	26535	23440	30837	12
SC3550_391mz_39.8681min	S4/S4_1.ELU	0	0	0	0	0	0	0	0	0	0	0	0	0	0	0	0	0	0	40136	0	0	15
SC3599_217mz_40.2766min	S4/S4_1.ELU	0	0	0	0	0	0	0	0	0	0	0	0	0	0	0	0	0	0	241807	380658	0	14
SC3672_204mz_40.889min	S4/S4_1.ELU	0	0	0	0	0	0	0	0	0	0	0	0	0	0	0	0	0	0	103498	105283	106765	13
SC3731_73mz_41.3848min	S4/S4_1.ELU	0	0	0	0	0	0	0	0	0	0	0	0	0	744792	454071	0	0	0	568310	0	524489	12
SC3812_73mz_42.0618min	S4/S4_1.ELU	0	0	0	0	0	0	0	0	0	0	0	0	0	0	0	0	0	0	80580	115239	0	14
SC3838_313mz_42.2799min	S4/S4_1.ELU	0	0	0	0	0	0	0	0	0	0	0	0	0	0	0	0	0	0	86609	57323	0	14
SC3864_73mz_42.5072min	S4/S4_1.ELU	0	0	0	0	0	0	0	0	0	0	0	0	0	0	0	0	0	0	109677	234779	0	14
SC3902_290mz_42.836min	S4/S4_1.ELU	0	0	0	0	0	0	0	0	0	0	0	0	10021744	0	0	0	0	0	35005774	0	141312918	13
SC3920_73mz_42.9677min	S4/S4_1.ELU	0	0	0	0	0	0	0	0	0	0	0	0	0	0	0	0	0	0	52281280	49854294	0	14
SC3937_290mz_43.1154min	S4/S4_1.ELU	0	0	0	0	0	0	0	0	0	0	0	0	0	0	0	0	0	0	195041	0	135012	14
SC4252_435mz_45.7553min	S4/S4_1.ELU	0	0	0	0	0	0	0	0	0	0	0	0	0	0	0	0	0	0	8561	8520	0	14
SC4271_204mz_45.9146min	S4/S4_1.ELU	0	0	0	0	0	0	0	0	0	0	0	0	0	0	0	0	0	0	26833	30943	0	14
SC4309_174mz_46.2326min	S4/S4_1.ELU	0	0	0	0	0	0	0	0	0	0	0	0	0	0	0	0	0	0	54212	55592	52993	13
SC4350_428mz_46.5757min	S4/S4_1.ELU	0	0	0	0	0	0	0	0	0	0	0	0	14318	18518	27312	0	0	0	18983	0	15544	11
SC4467_704mz_47.5588min	S4/S4_1.ELU	0	0	0	0	0	0	0	0	0	0	0	0	0	0	0	0	0	0	6536	5112	0	14
SC4635_544mz_48.9664min	S4/S4_1.ELU	0	0	0	0	0	0	0	0	0	2916	0	0	0	0	0	0	0	0	10641	14417	0	13
SC4703_348mz_49.5369min	S4/S4_1.ELU	0	0	0	0	0	0	0	0	0	0	0	0	0	0	0	0	0	0	7980	6586	6868	13
SC4954_72mz_51.6449min	S4/S4_1.ELU	0	0	0	0	0	0	0	0	0	0	0	0	0	0	0	0	0	0	2031	0	1195	14
SC5416_365mz_55.5196min	S4/S4_1.ELU	0	0	0	0	0	0	0	0	0	0	0	0	0	0	0	0	0	0	3586	0	4458	14
SC1332_88mz_21.2606min	S4/S4_2.ELU	0	0	0	0	0	4667	7951	10684	0	0	0	0	0	12808	0	13500	0	21854	0	31991	44778	8
SC1851_73mz_25.6118min	S4/S4_2.ELU	0	0	0	0	0	0	0	0	0	432472	561024	381552	562356	582886	471595	157699	186780	191933	1082462	1033907	1133797	4
SC3483_434mz_39.3054min	S4/S4_2.ELU	0	0	0	0	0	0	0	0	0	2759200	2940607	2656240	4603533	2679321	3589357	288530	0	419763	6667348	6939603	6628736	5
SC513_245mz_14.3852min	S4/S4_2.ELU	0	0	0	0	0	0	0	0	0	27246	35342	18360	48228	51918	37444	0	0	0	83284	62674	56635	7
SC1303_188mz_21.0139min	S4/S4_2.ELU	0	0	0	0	0	0	0	0	0	692890	675198	798909	985544	959494	964428	0	0	0	2428519	2462580	2331717	7
SC1399_73mz_21.8209min	S4/S4_2.ELU	0	0	0	0	0	0	0	0	0	602957	757369	683076	730399	653319	560448	0	0	0	894917	929789	938746	7
SC2406_193mz_30.27min	S4/S4_2.ELU	0	0	0	0	0	0	0	0	0	535186	585786	565218	855516	650825	789012	0	0	0	1050802	1148081	874404	7
SC2638_331mz_32.2144min	S4/S4_2.ELU	0	0	0	0	0	0	45088	57315	0	3546085	3615144	3582089	3521963	3361828	3370954	0	0	0	1554174	1701619	955216	5
SC2696_73mz_32.7002min	S4/S4_2.ELU	0	0	0	0	0	0	0	0	0	182123	183057	330053	138616	427624	263674	0	0	0	372684	541693	316425	7
SC3434_354mz_38.8876min	S4/S4_2.ELU	0	0	0	0	0	0	0	0	0	14968	13618	20017	0	19016	20854	0	0	0	56328	49391	72050	8
SC1157_240mz_19.7942min	S4/S4_2.ELU	14582	7052	0	6532	0	0	0	0	0	22707	24223	29613	36328	33368	23751	0	0	0	64656	60223	61066	7
SC2951_290mz_34.8367min	S4/S4_2.ELU	0	0	0	0	0	0	0	0	0	34206	37605	44131	99668	52809	51730	10614	0	0	69305	49691	50782	6
SC434_172mz_13.7225min	S4/S4_2.ELU	0	0	0	0	0	0	0	0	0	0	0	0	0	0	0	0	0	0	43579	28938	29705	13
SC660_145mz_15.6242min	S4/S4_2.ELU	0	0	0	0	0	0	0	0	0	0	0	0	0	0	0	0	0	0	274111	251076	191606	13
SC3084_243mz_35.9566min	S4/S4_2.ELU	0	0	0	0	0	0	0	0	0	0	0	0	0	0	0	0	0	0	172218	171744	166988	13
SC2908_174mz_34.476min	S4/S4_2.ELU	0	0	0	0	0	0	0	0	0	0	0	0	0	0	0	0	0	0	0	149180	153453	14
SC1097_91mz_19.2959min	S4/S4_2.ELU	0	0	0	0	0	0	0	0	0	0	0	0	0	0	0	0	0	0	32645	39574	40368	13
SC1115_69mz_19.4402min	S4/S4_2.ELU	0	0	0	0	0	0	0	0	0	0	0	0	44784	0	0	0	0	0	146968	246491	240919	12
SC1502_174mz_22.6841min	S4/S4_2.ELU	0	0	0	0	0	0	0	0	0	0	0	0	58824	0	0	0	0	0	13301	11313	9360	12
SC1712_141mz_24.4482min	S4/S4_2.ELU	0	0	0	0	0	0	0	0	0	0	0	0	0	0	0	0	0	0	101209	91994	53025	13
SC2679_188mz_32.5559min	S4/S4_2.ELU	0	0	0	0	0	0	0	0	0	0	25133	24360	0	0	0	0	0	0	112678	130073	112602	11
SC2692_254mz_32.6683min	S4/S4_2.ELU	0	0	0	0	0	0	0	0	0	0	0	0	0	0	0	0	0	0	60488	41355	0	14
SC2720_73mz_32.9065min	S4/S4_2.ELU	0	0	0	0	0	0	0	0	0	0	0	0	0	17214	93058	0	0	0	248982	250105	203139	11
SC151_103mz_11.3527min	S4/S4_2.ELU	0	0	0	0	0	0	0	0	0	0	0	0	0	0	0	0	0	0	0	48316	29477	14
SC295_151mz_12.5641min	S4/S4_2.ELU	0	0	0	0	0	0	0	0	0	0	0	0	0	0	0	0	0	0	0	1874	777	14
SC747_73mz_16.3515min	S4/S4_2.ELU	0	0	0	0	0	0	0	0	0	0	0	0	0	0	0	0	0	0	0	171144	182737	14
SC751_197mz_16.3851min	S4/S4_2.ELU	0	0	0	0	0	0	0	0	0	0	0	0	0	0	0	0	0	0	0	4588	4519	14
SC861_148mz_17.3137min	S4/S4_2.ELU	0	0	0	0	0	0	0	0	0	0	0	0	0	0	0	0	0	0	0	11129	19782	14
SC886_159mz_17.5259min	S4/S4_2.ELU	0	0	0	0	0	0	0	0	0	0	0	0	0	0	0	0	0	0	0	82164	63975	14
SC1414_73mz_21.9476min	S4/S4_2.ELU	0	0	0	0	0	0	0	0	0	0	0	0	81646	0	47864	0	0	0	0	207842	0	13
SC1543_83mz_23.0356min	S4/S4_2.ELU	0	0	0	0	0	0	0	0	0	0	0	0	0	0	0	0	0	0	794	2409	3644	13
SC1620_174mz_23.6731min	S4/S4_2.ELU	0	0	0	0	0	0	0	0	0	0	0	0	0	0	24757	0	0	0	10200	23103	71049	12
SC1757_267mz_24.8266min	S4/S4_2.ELU	0	0	0	0	0	0	0	0	0	0	0	0	0	0	0	0	0	0	0	6007	5194	14
SC1760_288mz_24.8467min	S4/S4_2.ELU	0	0	0	0	0	0	0	0	0	0	0	0	0	0	0	0	0	0	0	4986	1798	14
SC1879_240mz_25.8508min	S4/S4_2.ELU	0	0	0	0	0	0	0	0	0	8615	0	0	0	0	0	0	0	0	49224	44161	51939	12
SC1904_191mz_26.0597min	S4/S4_2.ELU	0	0	0	0	0	0	0	0	0	0	0	0	0	0	0	0	0	0	0	23627	42866	14
SC2350_258mz_29.7994min	S4/S4_2.ELU	0	0	0	0	0	0	0	0	0	0	0	0	11480	0	0	0	0	0	0	26653	0	14
SC2546_204mz_31.4419min	S4/S4_2.ELU	0	0	0	0	0	0	0	0	0	0	0	0	0	0	0	0	0	0	0	165356	115891	14
SC2567_100mz_31.6172min	S4/S4_2.ELU	0	0	0	0	0	0	0	0	0	0	0	0	0	0	0	0	0	0	0	1675546	1226517	14
SC2834_290mz_33.8569min	S4/S4_2.ELU	259	0	0	0	0	0	0	0	0	0	0	0	8000	2559	0	0	0	0	0	14050	8987	12
SC878_233mz_17.452min	S4/S4_3.ELU	0	0	0	1919	0	0	392	0	0	0	0	7496	0	0	8039	0	0	3597	12299	12060	11901	9
SC1383_73mz_21.6848min	S4/S4_3.ELU	0	0	0	713593	613781	781178	754276	613300	617688	6608116	7380802	5348618	7199926	5889392	3324688	1002248	906172	779621	11868509	7030220	6545937	0
SC12_172mz_10.1857min	S4/S4_3.ELU	0	0	823337	0	0	0	2458106	0	0	0	0	0	0	0	0	2864356	1117697	1856976	0	15670336	12376151	10
SC108_160mz_10.9919min	S4/S4_3.ELU	0	0	0	0	0	0	0	0	0	0	237616	364223	143871	307878	471439	0	88986	100450	339072	550022	755630	6
SC604_151mz_15.1551min	S4/S4_3.ELU	0	0	0	0	0	4094	0	0	0	30688	31940	33783	41491	40457	41368	0	0	0	54500	57800	57799	6
SC1430_243mz_22.0749min	S4/S4_3.ELU	0	0	0	0	0	0	0	0	0	12482	22931	24782	14885	18089	0	0	0	0	48730	8402	34918	8
SC3133_220mz_36.3725min	S4/S4_3.ELU	0	0	0	0	0	0	0	0	0	58556	0	48431	0	0	85948	0	0	0	201910	228170	242267	10
SC3144_156mz_36.4648min	S4/S4_3.ELU	0	0	0	0	0	0	0	0	0	68304	47723	0	0	0	47179	0	0	0	0	78749	43993	11
SC3551_391mz_39.8689min	S4/S4_3.ELU	0	0	0	0	0	0	0	0	0	13342	11732	10829	0	0	22640	0	0	0	0	46952	30573	10
SC4344_174mz_46.5245min	S4/S4_3.ELU	0	0	0	0	0	0	0	0	0	695531	875923	741801	1003571	890416	865773	0	0	0	1267328	1514889	1208703	7
SC1087_73mz_19.2026min	S4/S4_3.ELU	0	0	0	0	0	0	0	0	0	0	0	0	0	0	0	0	0	0	6720694	9517272	9596126	13
SC1578_247mz_23.3223min	S4/S4_3.ELU	0	0	0	0	0	0	0	0	0	0	0	0	0	0	0	0	0	0	20536	35330	27953	13
SC3078_218mz_35.9086min	S4/S4_3.ELU	0	0	0	0	0	0	0	0	0	0	0	0	0	0	0	0	0	0	0	157555	165291	14
SC1622_315mz_23.6922min	S4/S4_3.ELU	0	0	0	0	0	0	0	0	0	0	0	0	6135	0	0	0	0	0	29099	32038	13211	12
SC3443_156mz_38.9696min	S4/S4_3.ELU	0	0	0	0	0	0	0	0	0	0	0	0	0	0	0	0	0	0	0	166010	143876	14
SC3561_218mz_39.9528min	S4/S4_3.ELU	0	0	0	0	0	0	0	0	0	0	0	0	0	0	0	0	0	0	52705	57676	56077	13
SC928_179mz_17.8705min	S4/S4_3.ELU	0	0	0	0	0	0	0	0	0	0	0	0	0	0	0	0	0	0	721747	703391	676701	13
SC1689_188mz_24.2501min	S4/S4_3.ELU	0	0	0	0	0	0	0	0	0	0	124725	116406	0	0	0	0	0	0	174274	136611	118606	11
SC2131_306mz_27.9671min	S4/S4_3.ELU	0	0	0	0	0	0	0	0	0	0	0	0	0	0	0	0	0	0	19564	26214	42351	13
SC3272_391mz_37.531min	S4/S4_3.ELU	0	0	0	0	0	0	0	0	0	0	49123	36514	0	0	0	0	0	0	69957	0	56850	12
SC3591_406mz_40.2112min	S4/S4_3.ELU	0	0	0	0	0	0	0	0	0	0	0	0	0	0	0	0	0	0	71799	87905	86132	13
SC4739_204mz_49.8413min	S4/S4_3.ELU	0	0	0	0	0	0	0	0	0	0	0	0	0	0	34625	0	0	0	20166	73818	26626	12
SC5054_73mz_52.4854min	S4/S4_3.ELU	0	0	0	0	0	0	0	0	0	0	0	0	0	0	0	0	0	0	2024820	2341451	2509045	13
SC1111_147mz_19.4065min	S4/S4_3.ELU	0	0	0	0	4444	0	0	0	0	0	0	0	0	0	0	3370	0	0	0	6413	12554	13
SC2228_171mz_28.7791min	S4/S4_3.ELU	0	0	0	0	0	0	0	0	0	0	0	0	0	0	0	0	0	0	0	46618	23084	14
SC3225_73mz_37.1392min	S4/S4_3.ELU	0	0	0	0	0	0	0	0	0	0	0	0	0	0	0	0	0	0	0	0	52832	15
SC3200_380mz_36.922min	S4/S4_3.ELU	0	0	0	0	0	0	0	0	0	0	0	0	0	0	0	0	0	0	0	2234	2287	14
SC3316_174mz_37.9026min	S4/S4_3.ELU	0	0	0	0	0	0	0	0	0	0	0	0	0	0	0	0	0	0	0	247117	380674	14
SC3329_257mz_38.0117min	S4/S4_3.ELU	0	0	0	0	0	0	0	0	0	0	0	0	25276	0	0	0	0	0	71430	117605	102426	12
SC3407_381mz_38.6676min	S4/S4_3.ELU	0	0	0	0	0	0	0	0	0	0	0	0	0	0	0	0	0	0	0	772291	928132	14
SC3430_204mz_38.8597min	S4/S4_3.ELU	0	0	0	0	0	0	0	0	0	0	0	0	0	0	0	0	0	0	0	18049	17224	14
SC3598_73mz_40.2665min	S4/S4_3.ELU	0	0	0	0	0	0	0	0	0	0	0	0	0	0	0	0	0	0	0	0	301974	15
SC3731_73mz_41.383min	S4/S4_3.ELU	0	0	0	0	0	0	0	0	0	0	0	0	0	0	0	0	0	0	0	280400	237208	14
SC3864_73mz_42.5004min	S4/S4_3.ELU	0	0	0	0	0	0	0	0	0	0	0	0	0	0	0	0	0	0	0	0	256268	15
SC3900_290mz_42.8016min	S4/S4_3.ELU	0	0	0	0	0	0	0	0	0	0	0	0	0	0	0	0	0	0	0	15516208	8807546	14
SC3968_357mz_43.3728min	S4/S4_3.ELU	0	0	0	0	0	0	0	0	0	0	0	0	0	0	0	0	0	0	0	320654	353205	14
SC4223_317mz_45.5103min	S4/S4_3.ELU	0	0	0	0	0	0	0	0	0	0	0	0	0	0	0	0	0	0	0	0	42035	15
SC4339_563mz_46.4892min	S4/S4_3.ELU	0	0	0	0	0	0	0	0	0	0	0	0	0	0	0	0	0	0	0	18132	19768	14
SC4760_73mz_50.0099min	S4/S4_3.ELU	0	0	0	0	0	0	0	0	0	0	0	0	0	0	0	0	0	0	0	72293	80788	14
SC5339_145mz_54.8762min	S4/S4_3.ELU	0	0	0	0	0	0	0	0	0	0	3166	0	0	0	0	0	0	0	0	3572	1851	13
SC6191_361mz_62.0199min	S4/S4_3.ELU	0	0	0	0	0	0	0	0	5927	0	0	0	0	0	0	0	0	0	14295	15030	24775	12
SC1131_147mz_19.5737min	S5/S5_1.ELU	0	0	0	961998	1476022	1228150	1917917	1800239	0	16321821	14808883	13284998	18801332	21818104	22002014	764349	0	0	0	0	7659578	5
SC1458_229mz_22.3168min	S5/S5_1.ELU	0	0	0	0	0	0	0	0	0	5047	8558	0	13505	8851	10641	3301	1341	0	15399	9227	9992	6
SC3656_290mz_40.7567min	S5/S5_1.ELU	0	0	0	0	0	0	0	0	0	0	0	0	0	0	0	0	0	0	0	0	0	16
SC328_221mz_12.8351min	S5/S5_1.ELU	0	0	0	0	0	0	0	0	0	186461	193818	0	282779	303959	0	51790	0	0	749601	477413	481435	8
SC382_103mz_13.2948min	S5/S5_1.ELU	0	0	0	0	0	0	0	0	0	15553	14714	36021	18916	39207	66368	0	0	0	60286	81713	88246	7
SC1364_182mz_21.5316min	S5/S5_1.ELU	0	0	0	0	0	0	0	0	0	31881	0	24671	51254	40099	35470	0	0	0	0	0	0	11
SC3093_73mz_36.0339min	S5/S5_1.ELU	0	0	0	0	0	0	0	0	0	1334087	1427455	1376168	2716111	2483049	2462730	0	0	0	828907	885181	808669	7
SC4863_204mz_50.8793min	S5/S5_1.ELU	0	0	0	0	0	0	0	0	0	724501	802955	776664	1034817	1021752	974988	0	0	0	499697	550504	587230	7
SC4879_73mz_51.0127min	S5/S5_1.ELU	0	0	0	0	0	0	0	0	0	10113427	11797542	10765156	13179738	13289156	13923970	0	0	0	16038023	19597992	16307856	7
SC5048_73mz_52.432min	S5/S5_1.ELU	0	0	0	0	0	0	0	0	0	3291742	3698245	3994409	3389055	3641046	4179591	0	0	0	3154118	4215522	4819679	7
SC1039_174mz_18.8011min	S5/S5_1.ELU	0	0	0	0	0	0	0	0	0	29359	34910	36454	56492	0	28561	0	0	0	0	0	65970	10
SC2506_295mz_31.1031min	S5/S5_1.ELU	0	0	0	0	0	0	0	0	0	92796	81314	51073	0	28136	26891	0	0	0	95115	0	0	10
SC3894_73mz_42.7507min	S5/S5_1.ELU	0	0	0	0	0	0	0	0	0	578179085	575853101	582725188	651355970	673035432	359459723	0	0	0	647964195	193042341	362285958	7
SC1648_73mz_23.9123min	S5/S5_1.ELU	0	0	0	0	0	0	0	0	0	1236991	600511	0	1339554	1165766	984733	0	0	0	1521663	1371035	1316275	8
SC2354_73mz_29.833min	S5/S5_1.ELU	0	0	0	0	0	0	0	0	0	0	0	0	0	0	0	0	0	0	0	41264	0	15
SC3109_204mz_36.1589min	S5/S5_1.ELU	0	0	0	0	0	0	0	0	0	0	0	0	0	0	0	0	0	0	0	0	0	16
SC1290_213mz_20.9067min	S5/S5_1.ELU	0	0	0	0	0	0	0	0	0	19273	0	0	36900	19503	16100	0	0	0	34059	29376	0	10
SC1414_73mz_21.9452min	S5/S5_1.ELU	0	0	0	0	0	0	0	0	0	0	0	0	0	0	0	0	0	0	0	0	0	16
SC1745_187mz_24.726min	S5/S5_1.ELU	0	0	0	0	0	0	0	0	0	0	0	0	33159	25774	24343	0	0	0	61831	42190	0	11
SC2548_185mz_31.4604min	S5/S5_1.ELU	0	0	0	0	0	0	0	0	0	0	0	0	242266	233873	411501	0	0	0	307856	650756	1513569	10
SC2754_73mz_33.1851min	S5/S5_1.ELU	0	0	0	0	0	0	0	0	0	0	0	0	0	521059	362566	0	0	0	0	0	0	14
SC910_73mz_17.7207min	S5/S5_1.ELU	0	0	0	0	0	0	0	0	0	0	0	0	271293	276662	307326	0	0	0	0	0	0	13
SC2349_258mz_29.7919min	S5/S5_1.ELU	0	0	0	1330	0	0	0	0	0	0	11820	6363	0	12288	0	0	0	0	12779	0	21575	11
SC3897_73mz_42.7758min	S5/S5_1.ELU	0	0	0	0	0	0	0	0	0	0	0	482613698	0	590707823	573792352	0	0	0	0	575581447	593915667	11
SC3040_73mz_35.5876min	S5/S5_1.ELU	0	0	0	0	0	0	0	0	0	0	0	7310779	0	7073305	7189868	0	0	0	4644399	4642875	3988835	10
SC4207_387mz_45.3772min	S5/S5_1.ELU	0	0	0	0	0	0	0	0	0	0	0	0	44922	0	0	0	0	0	47029	56176	0	13
SC573_140mz_14.8903min	S5/S5_1.ELU	0	0	0	0	0	0	0	0	0	28263	55979	94079	34561	87274	136081	0	0	0	0	234372	424208	8
SC5_163mz_10.1306min	S5/S5_1.ELU	2261980	0	0	7697289	0	0	0	0	0	0	0	0	0	0	0	0	0	0	0	0	0	16
SC14_95mz_10.2103min	S5/S5_1.ELU	0	0	0	0	0	0	0	0	0	0	0	0	0	0	0	0	0	0	0	0	0	16
SC351_242mz_13.0373min	S5/S5_1.ELU	0	0	0	0	0	0	0	0	0	0	0	0	0	0	0	0	0	0	0	0	0	16
SC479_102mz_14.1077min	S5/S5_1.ELU	0	0	0	0	0	0	0	0	0	0	2918	0	0	0	0	0	0	0	0	0	0	15
SC899_73mz_17.6267min	S5/S5_1.ELU	0	0	0	0	0	0	0	0	0	0	0	0	0	0	0	0	0	0	0	36059	0	15
SC986_190mz_18.359min	S5/S5_1.ELU	0	0	0	0	0	0	0	0	0	34110	0	0	0	41961	0	0	0	0	0	0	0	14
SC1377_170mz_21.6373min	S5/S5_1.ELU	0	0	0	0	0	0	0	0	0	0	0	0	0	0	0	0	0	0	6009	0	0	15
SC1419_241mz_21.9896min	S5/S5_1.ELU	0	0	0	0	0	0	0	0	0	0	13004	0	0	0	0	0	0	0	0	32097	0	14
SC1655_258mz_23.9694min	S5/S5_1.ELU	0	0	0	0	0	0	0	0	0	0	0	0	0	0	0	0	0	0	0	0	0	16
SC1796_254mz_25.1513min	S5/S5_1.ELU	0	0	0	0	0	0	0	0	0	0	0	0	0	0	0	0	0	0	0	0	0	16
SC1865_292mz_25.7293min	S5/S5_1.ELU	0	0	0	0	0	0	0	0	0	0	0	0	0	0	0	0	0	0	0	0	0	16
SC1927_344mz_26.2486min	S5/S5_1.ELU	0	0	0	0	0	0	0	0	0	0	0	0	61945	64942	0	0	0	0	83594	92555	91206	11
SC1929_129mz_26.2704min	S5/S5_1.ELU	0	0	0	0	0	0	0	0	0	0	0	0	0	0	0	0	0	0	0	0	0	16
SC1931_73mz_26.2813min	S5/S5_1.ELU	0	0	0	0	0	0	0	0	0	0	0	0	0	0	0	0	0	0	696801	0	0	15
SC1941_73mz_26.371min	S5/S5_1.ELU	0	0	0	0	0	0	0	0	0	0	0	0	7325	4448	7502	0	5111	0	0	0	0	12
SC1942_170mz_26.3761min	S5/S5_1.ELU	0	0	0	0	0	0	0	0	0	0	0	0	40971	36249	0	0	0	0	0	0	0	14
SC1942_73mz_26.3761min	S5/S5_1.ELU	0	0	0	0	0	0	0	0	0	0	0	0	0	0	0	0	0	0	0	37493	0	15
SC1945_114mz_26.4096min	S5/S5_1.ELU	0	0	0	0	0	0	0	0	0	0	18842	0	0	0	0	0	0	0	135168	0	94659	13
SC1961_269mz_26.5363min	S5/S5_1.ELU	0	0	0	0	0	0	0	0	0	6202	0	0	0	0	0	0	0	0	29179	14257	0	13
SC1961_269mz_26.5363min	S5/S5_1.ELU	0	0	0	0	0	0	0	0	0	6202	0	0	0	0	0	0	0	0	29179	14257	0	13
SC1999_73mz_26.8542min	S5/S5_1.ELU	0	0	0	0	0	0	0	0	0	0	0	0	0	0	0	0	0	0	0	0	0	16
SC2030_73mz_27.1151min	S5/S5_1.ELU	0	0	0	0	0	0	0	0	0	0	0	0	0	55373	0	0	0	0	0	0	0	15
SC2187_73mz_28.4346min	S5/S5_1.ELU	0	0	0	0	0	0	0	0	0	0	0	0	0	0	0	0	0	0	0	0	0	16
SC2254_262mz_28.9942min	S5/S5_1.ELU	0	0	0	0	0	0	0	0	0	0	0	0	0	0	0	0	0	0	0	0	0	16
SC2286_218mz_29.2618min	S5/S5_1.ELU	0	0	0	0	0	0	0	0	0	0	0	0	0	0	0	0	0	0	0	0	0	16
SC2364_338mz_29.9186min	S5/S5_1.ELU	0	0	0	0	0	0	0	0	0	0	0	0	0	0	0	0	0	0	0	0	0	16
SC2412_274mz_30.3196min	S5/S5_1.ELU	0	0	0	0	0	0	0	0	0	0	0	0	0	0	0	0	0	0	0	0	0	16
SC2413_73mz_30.3263min	S5/S5_1.ELU	0	0	0	0	0	0	0	0	0	0	0	0	0	0	0	0	0	0	2785740	0	0	15
SC2482_84mz_30.9093min	S5/S5_1.ELU	0	0	0	0	0	0	0	0	0	0	0	0	0	0	0	0	0	0	0	0	0	16
SC2491_125mz_30.9823min	S5/S5_1.ELU	0	0	0	0	0	0	0	0	0	0	0	0	0	0	0	0	0	0	0	0	0	16
SC2524_276mz_31.2616min	S5/S5_1.ELU	0	0	0	0	0	3955	0	0	0	0	0	0	0	0	0	0	0	0	0	0	0	15
SC2548_73mz_31.4604min	S5/S5_1.ELU	0	0	0	0	0	0	0	0	0	0	0	0	0	0	0	0	0	0	0	0	0	16
SC2618_156mz_32.0485min	S5/S5_1.ELU	0	0	0	0	0	0	0	0	0	0	0	0	0	349767	306594	0	0	0	0	0	0	14
SC2646_73mz_32.2817min	S5/S5_1.ELU	0	0	0	0	0	0	0	0	0	0	0	0	0	0	0	0	0	0	0	0	0	16
SC2655_73mz_32.3614min	S5/S5_1.ELU	0	0	0	0	0	0	0	0	0	0	0	0	0	0	0	0	0	0	0	0	0	16
SC2705_102mz_32.7724min	S5/S5_1.ELU	0	0	0	0	0	0	0	0	0	39798	0	0	0	0	0	0	0	0	0	0	0	15
SC2711_73mz_32.8278min	S5/S5_1.ELU	0	0	0	0	0	0	0	0	0	0	0	0	0	0	344646	0	0	0	0	0	0	15
SC2778_73mz_33.3915min	S5/S5_1.ELU	0	0	0	0	0	0	0	0	0	0	0	0	0	0	0	0	0	0	0	0	0	16
SC2782_98mz_33.4259min	S5/S5_1.ELU	0	0	0	0	0	0	0	0	0	0	0	0	0	21894	35131	0	0	0	0	0	0	14
SC2973_158mz_35.0247min	S5/S5_1.ELU	0	0	0	0	0	0	0	0	0	0	0	0	0	0	0	0	0	0	0	0	0	16
SC2996_158mz_35.2177min	S5/S5_1.ELU	0	0	0	0	0	0	0	0	0	0	0	0	0	0	0	0	0	0	0	0	0	16
SC3015_174mz_35.3754min	S5/S5_1.ELU	0	0	0	0	0	0	0	0	0	0	0	0	0	0	0	0	0	0	0	0	0	16
SC3024_73mz_35.4534min	S5/S5_1.ELU	0	0	0	0	0	0	0	0	0	0	0	24140	0	0	0	0	0	0	0	0	0	15
SC3057_292mz_35.7302min	S5/S5_1.ELU	0	0	0	0	0	0	0	0	0	0	0	0	0	0	0	0	0	0	0	0	0	16
SC3144_156mz_36.4617min	S5/S5_1.ELU	0	0	0	0	0	0	0	0	0	0	0	0	0	0	0	0	0	0	0	0	0	16
SC3184_212mz_36.7956min	S5/S5_1.ELU	0	0	0	0	0	0	0	0	0	0	0	0	0	0	0	0	0	0	0	0	0	16
SC3277_144mz_37.574min	S5/S5_1.ELU	0	0	0	0	0	0	0	0	0	0	0	0	0	0	0	0	0	0	0	0	0	16
SC3302_73mz_37.7846min	S5/S5_1.ELU	0	0	0	0	0	0	0	0	0	0	0	374257	0	0	0	0	0	0	0	0	0	15
SC3406_381mz_38.6553min	S5/S5_1.ELU	0	0	0	0	0	0	0	0	0	0	0	0	0	12484	0	0	0	0	61222	0	0	14
SC3447_307mz_39.0035min	S5/S5_1.ELU	0	0	0	0	0	0	0	0	0	0	0	0	0	0	0	0	0	0	0	0	0	16
SC3462_463mz_39.1276min	S5/S5_1.ELU	0	0	0	0	0	0	0	0	0	0	0	0	0	0	0	0	0	0	0	0	0	16
SC3478_356mz_39.2618min	S5/S5_1.ELU	0	0	0	0	0	0	0	0	0	0	0	0	0	0	0	0	0	0	0	0	0	16
SC3497_317mz_39.4212min	S5/S5_1.ELU	0	0	0	0	0	0	0	0	0	0	0	0	0	0	0	0	0	0	0	0	0	16
SC3614_437mz_40.4027min	S5/S5_1.ELU	0	0	0	0	0	0	0	0	0	0	0	0	0	0	0	0	0	0	0	0	0	16
SC3726_73mz_41.3464min	S5/S5_1.ELU	0	0	0	0	0	0	0	0	0	0	0	0	0	0	0	0	0	0	0	0	0	16
SC3732_259mz_41.3926min	S5/S5_1.ELU	0	0	0	0	0	0	0	0	0	0	0	0	0	0	0	0	0	0	0	0	0	16
SC3855_73mz_42.4252min	S5/S5_1.ELU	0	0	0	0	0	0	0	0	0	0	0	0	0	414498	0	0	0	0	0	0	0	15
SC3913_73mz_42.9084min	S5/S5_1.ELU	0	0	0	0	0	0	0	0	0	0	0	0	0	0	67223769	0	0	0	0	0	0	15
SC4030_332mz_43.8941min	S5/S5_1.ELU	0	0	0	0	0	0	0	0	0	0	0	0	0	0	0	0	0	0	0	0	0	16
SC4099_73mz_44.472min	S5/S5_1.ELU	0	0	0	0	0	0	0	0	0	0	0	0	0	0	0	0	0	0	0	0	0	16
SC4119_73mz_44.6406min	S5/S5_1.ELU	0	0	0	0	0	0	0	0	0	0	0	0	0	0	0	0	0	0	541157	0	0	15
SC4130_359mz_44.7321min	S5/S5_1.ELU	0	0	0	0	0	0	0	0	0	0	0	0	0	0	0	0	0	0	0	0	0	16
SC4151_289mz_44.9066min	S5/S5_1.ELU	0	0	0	0	0	0	0	0	0	0	0	0	0	0	0	0	0	0	0	0	0	16
SC4177_401mz_45.1255min	S5/S5_1.ELU	0	0	0	0	0	0	0	0	0	0	0	0	0	0	0	0	0	0	0	0	0	16
[truncated: 1,361 more rows]

## Sheet: Filter and Annotation
Filter and annotation
		Name	RI_Exp	RI_DB	RI_dif	Blank1	Blank2	Blank3	Mito_atp4_1	Mito_atp4_2	Mito_atp4_3	Mito_sdh2_1	Mito_sdh2_2	Mito_sdh2_3	Cyto_atp4_1	Cyto_atp4_2	Cyto_atp4_3	Cyto_sdh2_1	Cyto_sdh2_2	Cyto_sdh2_3	Mito_WT_1	Mito_WT_2	Mito_WT_3	Cyto_WT_1	Cyto_WT_2	Cyto_WT_3
SC1014_73mz_18.5929min	Blank1/MET2.ELU	Glycerol	1285	1289	-0.00310318	26311	29190	29533	45971	52010	55115	36732	38848	39408	378115	397471	361562	340430	329645	319574	102343	142734	138759	169403	156188	147871
SC574_73mz_14.9054min	M1/M1_1.ELU	NA			#DIV/0!	8552447	7694144	8484452	39169898	40271492	37980352	28232280	29958086	28129806	7617525	7546793	8941203	2322495	2649264	5526023	29425846	25630241	25717039	2439516	3803658	4034049
SC1999_357mz_26.8575min	M1/M1_1.ELU	NA				0	0	0	400183	759171	374360	600566	290231	658263	1383909	1230916	1181441	271717	0	0	588469	490329	504617	597365	372542	169835
SC3260_174mz_37.4364min	M1/M1_1.ELU	NA			#DIV/0!	0	0	0	110323	0	109253	89834	0	106507	778799	688552	660816	448025	478257	408551	194522	192411	201072	893824	761792	752825
SC1025_299mz_18.6818min	M2/M2_2.ELU	Phosphate	1289	1286	0.00233281	36410698	26806983	22095550	159079911	153049333	159987767	195756953	205968199	197073596	516534162	517833437	337919093	652425596	389308831	588546288	211005532	234579885	0	640941823	367297309	622632836
SC2747_179mz_33.1312min	M2/M2_2.ELU	Tyrosine 2TMS	1901	1904	-0.00157563	0	0	0	84215	103855	129000	178749	170614	198735	204691	426486	529862	242860	329739	398628	225505	238252	277505	0	0	824290
SC4598_204mz_48.6594min	M2/M2_2.ELU	NA				0	0	0	454931	491580	348580	493204	491394	460076	14216873	15824961	13731773	20377677	19380851	19987692	617505	810999	742100	14656899	16787205	16226231
SC2836_73mz_33.8738min	M2/M2_3.ELU	Lysine 4TMS	1941	1922	0.00988554	0	0	0	9540365	7456621	5187813	4842268	5779229	3872635	349861535	345264893	327536583	425810814	415791036	381961080	7122812	8837719	4544314	580876606	557917371	514767314
SC825_144mz_17.0051min	M3/M3_1.ELU	Valine 2TMS	1224	1227	-0.00244499	0	0	0	288259	290371	294579	461162	510997	482592	2587700	2045223	2861376	2564127	2938988	3262170	568220	563517	411591	4292809	4543125	3924703
SC3706_73mz_41.1784min	M3/M3_2.ELU	Phenyl-glucose	2310	2350	-0.0170213	19485554	19461629	19905350	22470695	22802421	22289673	20917719	20920092	20134630	7026029	7464554	7324685	7668758	7433213	7362716	19323683	20710069	20339979	12924778	14338155	14091919
SC1574_174mz_23.2896min	M3/M3_2.ELU	NA			#DIV/0!	19578	0	0	317686	255871	264776	388221	375369	348484	402174	343294	348295	264337	218995	183818	560163	462655	464812	228051	0	0
SC1970_126mz_26.6132min	M3/M3_2.ELU	NA			#DIV/0!	0	0	0	73654	74155	81619	90326	97582	95871	665186	536886	268128	776942	657734	606862	174225	132792	87977	992660	0	571814
SC2928_73mz_34.6487min	M3/M3_2.ELU	Sorbitol	1920	1980	-0.030303	0	0	0	34761960	33513614	32570240	28981803	29164975	27702295	554351560	549937607	571281656	234705307	229275976	224965527	34637864	33169441	34072465	418468203	449536841	435839986
SC3790_73mz_41.8772min	M3/M3_2.ELU	NA			#DIV/0!	0	0	0	814773	1852604	2223068	1546616	2239777	2680377	0	0	0	0	0	0	1513777	2239463	3149408	0	0	0
SC3893_290mz_42.7397min	M4/M4_1.ELU	EDTA			#DIV/0!	0	0	0	168140047	151459853	121009370	78693462	77989851	69128534	679670568	701952312	705115985	722056001	735072344	733880691	239002335	248726848	222651376	623864506	743461564	687149599
SC619_86mz_15.2777min	M4/M4_2.ELU	Leucine TMS	1167	1164	0.00257732	0	0	0	0	97839	126947	116963	129107	175660	2851589	3432509	3561271	3246637	3327545	3702506	87809	268505	298464	7725865	8765569	8328882
SC1077_180mz_19.1231min	M4/M4_3.ELU	Nicotinic acid	1309	1305	0.00306513	33686	12511	12476	19708	0	40002	40546	49803	53394	256563	257390	284462	642524	652791	627324	203178	242043	201020	573838	582913	620797
SC3042_73mz_35.6026min	M4/M4_3.ELU	Palmitoleic acid	2027	2031	-0.00196947	1328651	273310	154233	14270800	14292608	14732852	22042294	21867096	21679620	6809341	6690189	6748886	6441255	5745321	5852270	15610914	16196479	18275953	4002905	3741999	3906223
SC3516_73mz_39.5805min	M4/M4_3.ELU	NA			#DIV/0!	0	0	0	142347119	137170111	135348195	161964471	163832431	160301812	7006281	7171690	6229528	7085577	5589190	5053745	107596848	107902673	114064929	0	0	0
SC2866_73mz_34.1279min	M4/M4_3.ELU	Glucose	1876	1954	-0.0399181	0	0	0	149615	183637	190409	265365	276385	286794	2518151	0	2803874	0	0	0	144530	162853	140062	1417895	1389079	1184265
SC12_132mz_10.1842min	M5/M5_1.ELU	NA			#DIV/0!	37139	34435	0	0	18678	0	18806	0	0	0	0	37102	16691	0	19406	0	0	57627	31584	36484	86042
SC318_73mz_12.757min	M5/M5_1.ELU	NA			#DIV/0!	557590	475289	472770	500918	511814	496512	450308	453968	465348	394711	379615	0	419237	499475	0	468725	495666	506059	0	454489	432386
SC2622_285mz_32.0802min	M5/M5_1.ELU	Myristic acid	1850	1852	-0.00107991	74335	40503	46918	351451	343647	481146	603740	613525	589753	159702	140259	161742	211477	0	174942	1387217	1503330	1514438	0	0	0
SC141_75mz_11.273min	M5/M5_2.ELU	NA			#DIV/0!	0	0	0	1202712	1368619	1342974	2014661	2230725	2217212	204512	0	179717	209503	194694	189540	1143278	1333734	1436132	89259	0	85671
SC921_110mz_17.8085min	M5/M5_2.ELU	NA			#DIV/0!	0	0	0	87656	106617	118032	308356	349386	345297	172119	195864	183093	199185	209441	202979	463567	442528	431708	0	0	456671
SC1017_205mz_18.6172min	M5/M5_2.ELU	NA			#DIV/0!	519541	0	0	926037	905661	1074066	849992	0	762045	9010633	6248760	5952477	3843035	6627984	0	2068740	0	1972255	0	0	0
SC1098_142mz_19.2934min	M5/M5_2.ELU	Proline	1305	1311	-0.00457666	0	0	0	217440	150582	108333	131120	170667	141599	328672	157704	111488	96626	73364	126507	239563	121382	82717	248748	268885	359773
SC2376_73mz_30.019min	M5/M5_3.ELU	Ribitol	1747	1753	-0.0034227	32819670	33376212	33270949	35520565	33600491	35211005	31889707	32543327	28910233	11281943	11709761	12048029	13213804	12520723	12540104	30052173	29296545	33050931	23370217	25008975	24751690
SC293_174mz_12.5438min	M6/M6_1.ELU	NA			#DIV/0!	78565	65140	56853	72479	91505	68769	65672	52758	58622	49868	31501	0	46070	23746	0	73668	45401	78963	0	52175	62620
SC4524_73mz_48.0395min	M6/M6_1.ELU	NA			#DIV/0!	13179484	12787997	12438070	18965694	18325097	18411121	15539985	16781568	15411733	4403107	4802370	5518140	4192776	4181573	4372787	15075205	17053276	16309459	9079473	10386024	9674855
SC532_147mz_14.5529min	M6/M6_1.ELU	Oxalic acid	1136	1137	-0.000879507	0	0	0	943262	932962	817807	1340762	1298969	1109372	10798326	12603885	12772751	14773604	14364381	15149713	2023305	2163158	2189591	18205663	20946943	19412905
SC5695_129mz_57.8567min	M6/M6_1.ELU	NA			#DIV/0!	0	0	0	0	0	0	113246	210526	282869	0	0	0	0	0	0	212870	239079	304584	0	0	0
SC80_221mz_10.7539min	M6/M6_2.ELU	Boric acid	1010	998	0.012024	16992433	15475636	13838183	23462732	20039733	19263210	2771544	2936555	2501232	13134033	13513156	13266199	5123235	3726225	5544586	30056801	15033401	15036540	2611164	2650913	2434710
SC1471_373mz_22.4258min	M6/M6_2.ELU	NA			#DIV/0!	11379	11044	15429	96622	84308	115025	231745	188975	234021	1761867	2295521	1458171	3838406	3421371	1435266	426258	177323	427229	2823647	2050789	922552
SC4517_361mz_47.9793min	M6/M6_2.ELU	NA				0	0	0	7037952	7509298	7047448	11272247	12158564	10973512	59031088	63563620	58287418	69509011	65573788	66716144	8095987	9312451	9042881	32633028	37686942	36295079
SC6041_647mz_60.7626min	S1/S1_1.ELU	NA			#DIV/0!	43441	34645	14176	90302	120460	63288	0	74833	30745	189647	262111	164330	84003	67805	152395	93381	41215	39913	91578	101995	0
SC1662_160mz_24.027min	S1/S1_1.ELU	NA			#DIV/0!	0	0	0	21350	19409	22885	33880	33334	30675	51446	54086	52423	53774	53267	37206	76605	53226	49126	114037	110341	0
SC1795_84mz_25.1461min	S1/S1_1.ELU	Glutamate 2TMS	1539	1528	#REF!	0	0	0	428901	541955	636777	0	616695	719145	3840774	4790486	4625911	7756437	6210456	9125808	1539673	2266775	2213431	22155888	12562980	36273622
SC2059_246mz_27.359min	S1/S1_1.ELU	Glutamate 3TMS	1632	1651	-0.0115082	0	0	0	2398925	2130654	2257034	2093163	2104566	1941514	29996517	29056077	25858759	33597758	31407444	29170109	6286534	5340375	5384906	99994524	91686930	81140911
SC2989_204mz_35.1638min	S1/S1_1.ELU	Glucopyranose	1931	2007	-0.0378675	0	0	0	0	0	0	0	0	0	6362886	6906003	6953661	12491281	12754158	12120431	0	0	0	5392765	6169403	5435094
SC7_151mz_10.1422min	S1/S1_1.ELU	NA			#DIV/0!	0	0	517170	0	0	804974	0	0	1003885	4943224	3264605	3639064	7576369	6617953	6865931	0	1551117	1325156	7923513	8003463	6221790
SC883_174mz_17.4942min	S1/S1_2.ELU	Ethanolamine 3TMS	1266	1245	0.0168675	1042780	354671	138224	1577953	1764845	1635269	1423388	1596328	1448332	1596293	1572902	1549927	1899871	1950830	1900542	1645676	1657873	1404576	1725563	1836667	1623795
SC1450_234mz_22.2488min	S1/S1_2.ELU	TRIS			#DIV/0!	0	0	0	502287	596096	720641	525734	601005	727234	9993791	11326648	14086131	11099247	11291790	11766197	3052239	3672266	3823113	63769168	80973402	85066441
SC1766_306mz_24.9038min	S1/S1_2.ELU	TRIS			#DIV/0!	0	0	0	1671528	1508641	1395542	1282923	1320930	1115580	23274538	23008581	17759659	17246363	16880407	14605279	5904658	4538015	4161929	101825123	83371639	71203714
SC3350_243mz_38.1864min	S1/S1_2.ELU	NA			#DIV/0!	79822	0	0	17637546	14467812	13051331	13100744	11334074	10449884	67599198	73934416	106836614	98591661	116386039	132000083	14345884	13998076	16766385	177839685	180020365	176853882
SC4299_73mz_46.1514min	S1/S1_2.ELU	Adenosine 4TMS	2647	2673	-0.0097269	0	0	0	150005	196428	185143	174886	206729	183785	14458878	15663578	14295300	22465555	20426506	20574655	509885	628409	587614	24508723	30495536	26733443
SC2142_73mz_28.0529min	S1/S1_2.ELU	NA			#DIV/0!	0	0	0	0	0	0	0	0	0	291386	335598	377430	339305	427107	333478	61610	0	100293	844467	913852	739945
SC2173_73mz_28.3121min	S1/S1_2.ELU	NA			#DIV/0!	0	0	0	0	0	0	55290	0	0	292562	286394	269219	331402	298326	274181	0	0	77470	381010	500580	362614
SC3374_73mz_38.3877min	S1/S1_2.ELU	NA			#DIV/0!	0	0	0	0	0	0	0	0	0	611869	655191	572733	1641730	1428849	1321006	0	0	0	4707303	4793604	4050878
SC4225_174mz_45.529min	S1/S1_2.ELU	NA			#DIV/0!	0	0	0	0	0	0	0	0	0	213590	259255	244616	177349	232842	220099	0	0	53403	822722	972824	845375
SC1492_228mz_22.5994min	S1/S1_3.ELU	NA			#DIV/0!	3994601	3971049	4235022	4374846	4565372	5008334	3973978	4205789	4218366	4463487	4736461	4655990	4282658	4801351	4578238	5123307	4725071	4793128	4399108	4214722	4643846
SC2420_174mz_30.3849min	S1/S1_3.ELU	Ornithine 3TMS	1751	1770	-0.0107345	0	0	0	77809	0	0	127574	119892	125761	939006	1357099	932599	847676	1190901	1543189	279482	551687	510471	734383	1534333	0
SC1886_73mz_25.9062min	S1/S1_3.ELU	Cysteine 3TMS	1568	1570	-0.00127389	0	0	0	0	0	0	59999	0	0	456627	484930	321415	378764	342304	236397	130368	122249	147640	1276340	1124336	860080
SC703_241mz_15.9807min	S2/S2_1.ELU	NA			#DIV/0!	24456	0	0	47608	62873	69629	71697	103402	113274	26858	34394	36408	29578	0	34567	111789	148541	147127	54432	58518	60725
SC3265_73mz_37.4716min	S2/S2_1.ELU	Myo-Inositol	2113	2134	-0.00984067	0	0	0	2289792	2274001	2548488	7821308	7802137	7802447	4399383	4530467	4652541	8250829	8033747	8051598	6689555	6819190	7449480	11035158	11788378	11410756
SC1029_300mz_18.7213min	S2/S2_1.ELU	NA			#DIV/0!	0	0	0	94153328	0	0	0	136551794	0	313546157	253803496	365701748	512319477	346381435	517683396	180153363	179334568	183894816	483564326	522155937	512793941
SC1721_100mz_24.5229min	S2/S2_1.ELU	Asparagine 2TMS	1514	1501	#REF!	0	0	0	0	0	0	0	0	0	89958	89630	0	106866	165056	93394	0	0	0	378356	216622	119140
SC2209_451mz_28.6199min	S2/S2_2.ELU	Pyrophosphate	1677	1690	-0.00769231	258750	99690	30477	7892932	7809963	7959515	9464436	10868880	11319053	23600985	19231666	14517578	686647	566004	497998	19397239	19034127	20145997	3124810	3392096	3092446
SC1565_229mz_23.216min	S2/S2_2.ELU	NA			#DIV/0!	0	0	0	42951	0	0	83158	105885	96926	0	0	0	0	0	316641	80940	70089	76210	699362	542729	500203
SC1599_160mz_23.497min	S2/S2_2.ELU	NA			#DIV/0!	0	0	0	503907	443578	363663	337228	287255	263943	2204930	2585632	3187596	4537230	4065882	4490683	331218	339904	409317	5159296	5014153	7117407
SC2649_329mz_32.3109min	S2/S2_2.ELU	NA			#DIV/0!	0	0	0	32368	12171	40447	0	0	0	456919	337785	239377	371442	382052	329296	0	0	0	146891	255684	0
SC1907_73mz_26.084min	S2/S2_2.ELU	NA			#DIV/0!	0	0	0	0	0	0	0	0	0	114513	194623	211860	302552	372099	199282	0	0	0	376472	370402	289574
SC2860_154mz_34.0784min	S2/S2_2.ELU	Histidine 3TMS	1942	1952	-0.00512295	0	0	0	0	0	0	0	0	0	0	0	0	0	0	0	0	0	0	0	0	5397789
SC595_147mz_15.0746min	S2/S2_3.ELU	NA			#DIV/0!	61685	31897	19223	0	38644	54025	36460	43522	38128	67336	34702	0	120248	92184	46273	28430	40820	0	74772	81940	45055
SC1444_56mz_22.1974min	S2/S2_3.ELU	Methionine	1416	1419	-0.00211416	0	0	0	0	0	0	0	0	0	139299	0	0	152740	183773	0	0	0	0	281581	379338	981479
SC3320_327mz_37.9355min	S3/S3_1.ELU	NA			#DIV/0!	10625	7493	6108	120306	136454	134965	110176	106713	121838	52455	47149	50483	24035	0	18989	158847	158926	193917	33084	0	0
SC304_174mz_12.6362min	S3/S3_1.ELU	NA			#DIV/0!	0	0	0	48524	51085	0	41796	0	0	0	38947	35206	0	0	29151	45375	46695	0	35713	33736	39080
SC2459_73mz_30.7145min	S3/S3_2.ELU	Glycerolphosphate	1780	1785	-0.00280112	0	0	0	1804068	1840094	2064313	3252666	3322577	3351685	2219296	2107548	1897994	1761751	1691539	1562162	2466559	2654877	2736528	2894800	2724264	2387774
SC3413_232mz_38.7189min	S3/S3_2.ELU	NA			#DIV/0!	0	0	0	3883306	3220440	2372647	1071347	1101124	705039	49404889	40987712	27503033	159558563	102528490	72744911	1083899	809949	377362	95944040	25951420	15900123
SC1480_73mz_22.4995min	S3/S3_2.ELU	Aspartate 2 TMS	1420	1432	-0.00837989	0	0	0	0	95528	94175	164975	205958	222103	721674	822104	758715	1304840	1331629	1746903	291396	391452	327082	3393869	4545473	9967690
SC689_70mz_15.8674min	S3/S3_2.ELU	Proline	1176	1185	-0.00759494	0	0	0	0	0	48506	0	0	0	332697	329970	344040	333733	326473	409863	0	87780	96851	1124471	1870744	1496366
SC3051_311mz_35.6805min	S3/S3_2.ELU	NA			#DIV/0!	0	0	0	0	0	0	0	0	0	0	65143	0	68639	47690	34395	24643	0	0	0	0	0
SC1638_73mz_23.8266min	S3/S3_3.ELU	Aminomalonic acid	1485	1486	-0.000672948	0	0	0	103738	98568	104764	79676	88599	74426	323285	359547	383341	203494	239265	132260	83734	86031	82393	185179	257404	234733
SC1074_73mz_19.0996min	S3/S3_3.ELU	NA			#DIV/0!	0	0	0	17337	13163	22585	0	22865	25403	265027	300391	344947	413002	393129	364745	36322	44793	55022	436082	399671	457838
SC239_152mz_12.0909min	S3/S3_3.ELU	NA			#DIV/0!	0	0	0	0	0	0	167685	0	0	0	916498	894810	1351614	1258538	1214385	0	263524	249261	1521838	1542523	1437164
SC1710_73mz_24.4289min	S3/S3_3.ELU	NA			#DIV/0!	0	0	0	0	0	0	0	0	0	0	0	0	184076	148155	147382	0	0	0	165915	162252	36858
SC1131_174mz_19.576min	S4/S4_1.ELU	Glycine	1315	1321	-0.00454201	0	0	0	2209386	2385722	2282796	0	0	0	23866502	0	0	0	0	0	1403603	1492866	979191	25375797	23035733	20179374
SC1783_232mz_25.0429min	S4/S4_1.ELU	Aspartate3TMS	1522	1535	-0.00846906	0	0	0	1612508	1463322	1290967	1536611	1526742	1448956	9673330	10240993	12447341	19288062	14990273	15423102	2365396	2078961	2266327	25753752	25160677	12090513
SC2911_405mz_34.5053min	S4/S4_1.ELU	NA			#DIV/0!	0	0	0	0	0	0	0	15570	0	652119	755956	720788	850238	882483	909722	0	0	0	434104	489877	392853
SC1851_73mz_25.6118min	S4/S4_2.ELU	NA			#DIV/0!	0	0	0	0	0	0	0	0	0	432472	561024	381552	562356	582886	471595	157699	186780	191933	1082462	1033907	1133797
SC1399_73mz_21.8209min	S4/S4_2.ELU	NA			#DIV/0!	0	0	0	0	0	0	0	0	0	602957	757369	683076	730399	653319	560448	0	0	0	894917	929789	938746
SC2638_331mz_32.2144min	S4/S4_2.ELU	NA			#DIV/0!	0	0	0	0	0	0	45088	57315	0	3546085	3615144	3582089	3521963	3361828	3370954	0	0	0	1554174	1701619	955216
SC1383_73mz_21.6848min	S4/S4_3.ELU	Threonine	1367	1399	-0.0228735	0	0	0	713593	613781	781178	754276	613300	617688	6608116	7380802	5348618	7199926	5889392	3324688	1002248	906172	779621	11868509	7030220	6545937
SC1131_147mz_19.5737min	S5/S5_1.ELU	Glycine	1315	1321	-0.00454201	0	0	0	961998	1476022	1228150	1917917	1800239	0	16321821	14808883	13284998	18801332	21818104	22002014	764349	0	0	0	0	7659578
SC4863_204mz_50.8793min	S5/S5_1.ELU	Galactinol	2946	3019	-0.0241802	0	0	0	0	0	0	0	0	0	724501	802955	776664	1034817	1021752	974988	0	0	0	499697	550504	587230
SC1648_73mz_23.9123min	S5/S5_1.ELU	NA			#DIV/0!	0	0	0	0	0	0	0	0	0	1236991	600511	0	1339554	1165766	984733	0	0	0	1521663	1371035	1316275
SC974_73mz_18.2582min	S5/S5_2.ELU	NA			#DIV/0!	0	0	0	533856	628363	757074	697014	723968	811059	9024239	9553875	9649586	11607457	12725931	12794952	1174896	1258736	1457919	13625172	13248902	12390591
SC2509_73mz_31.1339min	S5/S5_2.ELU	2-Phosphoglycerate	1797	1804	-0.00388027	0	0	0	0	0	0	0	0	0	0	0	0	174633	175229	181271	0	0	0	519934	566185	329840
SC3731_387mz_41.384min	S5/S5_2.ELU	Glucosephosphate	2324	1362	0.706314	0	0	0	0	0	0	0	17051	0	0	0	0	156722	0	32109	0	13384	19966	222401	208315	342424
SC3754_387mz_41.5769min	S5/S5_2.ELU	Glucosephosphate	2324	1362	0.706314	0	0	0	0	0	0	0	0	0	167863	0	0	646482	794653	663229	0	0	0	515588	773843	686076
SC2537_73mz_31.3687min	S6/S6_1.ELU	NA			#DIV/0!	0	0	0	7845257	7534411	7746498	5042594	5056914	5198990	65635283	67806173	65797592	36793582	37890993	36079415	1437694	1485044	1580878	13831287	14917374	13775467
SC3682_73mz_40.9779min	S6/S6_1.ELU	NA			#DIV/0!	0	0	0	0	0	0	0	235955	0	2711447	2828810	2684187	4255301	3523595	3942472	616599	685463	634791	12961497	13369637	14452108
SC73_77mz_10.6959min	S6/S6_2.ELU	NA			#DIV/0!	1644048	1287492	1965815	2161178	2563935	3174891	2282581	2544659	2647747	4570772	11193836	4131244	6922985	7131209	5028823	2558092	9672141	2505447	14127650	8177616	15986411
SC85_159mz_10.7957min	S6/S6_2.ELU	NA			#DIV/0!	68174261	69199026	65922187	66259629	66592055	71576808	74404036	70028237	71572663	58188811	61485503	66663922	64250147	69253340	65774763	67022587	68621415	66168238	61271082	65472225	63159544
SC316_147mz_12.736min	S6/S6_2.ELU	Lactate	1066	1071	-0.00466853	465786	433736	388159	1104757	1121909	1152150	513117	409746	400675	19040062	21788343	20555048	1538104	1354954	1336043	566408	643370	527941	928848	659704	816177
SC6_73mz_10.1372min	S6/S6_2.ELU	NA			#DIV/0!	0	1354866	1248436	0	6478769	6260047	0	1347147	652739	7170897	7782492	7567452	7627032	4120104	6728947	0	1244287	1315610	9577069	5543389	9146468
SC1009_158mz_18.5493min	S6/S6_2.ELU	Leucine 2TMS	1279	1284	-0.00389408	0	0	0	371164	307508	278816	428099	492879	368769	3051127	2007737	2028822	1453449	1320001	1367510	769913	363695	0	2809184	2729858	3225587
SC2824_73mz_33.7764min	S6/S6_2.ELU	Glucose	1883	1937	-0.0278782	0	0	0	978273	965272	984473	2283778	2453966	2215504	16048346	16925041	15960957	24729863	23898901	23620249	1145608	1231571	1148374	3649812	6665986	2483859
SC1131_174mz_19.5761min	S6/S6_2.ELU	Glycine	1315	1321	-0.00454201	0	0	0	1519916	1469567	1568427	586566	588041	0	15316986	12602055	5128626	15472043	10190377	6377931	1045977	0	0	0	0	16980190
SC3579_73mz_40.1064min	S6/S6_2.ELU	Spemidine	2285	2251	#REF!	0	0	0	0	0	0	0	0	0	2886644	2851040	2393910	2910029	2504765	2252507	317566	268386	0	5606745	5501555	4934145
SC3928_73mz_43.0391min	S6/S6_2.ELU	NA			#DIV/0!	0	0	0	0	0	0	957232	960628	804737	877985	817631	1004108	1328124	1245186	1158182	1337538	1382708	1525448	702227	0	407528
SC457_204mz_13.9163min	S6/S6_2.ELU	NA			#DIV/0!	0	0	0	0	0	0	0	0	37748	34675	38687	38962	34591	47068	0	0	0	0	47463	52432	42133
SC2418_174mz_30.3706min	S6/S6_2.ELU	Ornithine 3TMS	1751	1769	-0.0101752	0	0	0	0	0	46629	67889	65576	73241	0	0	0	520443	780212	837098	162302	0	0	0	752330	0
SC1270_215mz_20.7404min	S6/S6_3.ELU	Nonanoic acid	1355	1364	-0.00659824	371715	367281	358127	234378	286030	309836	323061	360353	371273	252415	283101	300647	334978	367733	335700	246037	334128	346251	243776	258142	341492
SC281_73mz_12.4448min	S6/S6_3.ELU	Pyruvate	1099	1060	0.0367925	0	0	0	193671	206783	218463	7997	19104	24205	951630	1060251	1122763	401528	412019	410653	46806	45109	40709	910918	944514	1019268
SC3118_331mz_36.2451min	S6/S6_3.ELU	NA			#DIV/0!	0	0	0	13273	0	14416	13894	0	0	155563	180201	213540	198431	152307	166326	10701	0	0	251976	206012	217000
SC3967_73mz_43.3645min	S6/S6_3.ELU	Uridine	2469	2487	-0.00723764	0	0	0	0	0	0	0	0	0	2680603	3809420	3310629	5201983	4867150	5277221	0	0	0	14491977	15757735	15176874
SC2555_265mz_31.5181min	S6/S6_3.ELU	NA				0	0	0	0	0	0	0	0	0	411678	0	0	931353	221773	740866	30828	30235	32641	1618054	1444323	1725060
SC334_73mz_12.8938min	Y1/1_1.ELU	NA			#DIV/0!	0	0	0	67377	73354	0	52623	60397	66788	0	0	0	0	0	0	48563	0	0	0	0	0
SC2592_73mz_31.8278min	Y1/1_1.ELU	Citrate	1845	1843	0.00108519	0	0	0	1660358	1616927	1656251	0	0	0	15822517	16466140	16546340	0	0	0	1858195	1915458	1916847	16916978	17971982	17644981
SC3444_73mz_38.9774min	Y1/1_2.ELU	Oleic acid	2222	2222	0	617847	176546	112154	7379592	7222172	7409295	9046803	8721781	8866868	1830415	1829787	1787864	1566384	1499736	1427805	5445104	5274833	6701895	0	0	0
SC2873_218mz_34.1866min	Y1/1_2.ELU	Tyrosine 3TMS	1959	1961	-0.00101989	0	0	0	261717	213877	207878	281402	313068	235051	10272288	10545063	10371451	13440352	13067935	12665533	384817	390230	273226	25561553	25764362	25079589
SC4163_371mz_45.0063min	Y1/1_2.ELU	Monopalmitin	2599	2607	-0.00306866	0	0	0	87393	98995	126090	137673	162882	175576	0	0	0	0	0	0	142624	202322	218598	0	0	0
SC2565_73mz_31.6013min	Y1/1_2.ELU	3-Phosphoglycerate	1792	1832	-0.0218341	0	0	0	0	0	0	103730	101730	114007	461561	387893	541619	2149670	2211379	2456639	333241	371464	364707	6983679	7701985	7359369
SC3473_218mz_39.2223min	Y1/1_2.ELU	Cystathionine	2208	2237	-0.0129638	0	0	0	0	0	0	683361	731109	500134	0	0	0	0	4104433	3878159	0	0	0	4904258	2801080	5643725
SC1492_174mz_22.5994min	Y1/1_2.ELU	NA			#DIV/0!	0	0	0	0	0	0	0	0	0	0	0	0	0	58815	62561	0	0	0	0	0	13950
SC1959_329mz_26.5186min	Y1/1_2.ELU	NA			#DIV/0!	0	0	0	0	0	0	0	0	0	20442	23451	0	19758	38481	22797	0	0	0	0	22573	0
SC4172_370mz_45.0878min	Y1/1_3.ELU	NA			#DIV/0!	0	0	0	0	0	0	0	0	0	0	0	0	0	0	0	0	0	0	0	0	0
SC736_147mz_16.2594min	Y1/1_3.ELU	Mimosine	1201	1202	-0.000831947	0	0	0	1412941	1399114	1343999	1774020	1899939	1555290	126541	0	49771	211196	197239	0	1234145	963061	615156	0	0	229733
SC2724_241mz_32.9352min	Y1/1_3.ELU	NA			#DIV/0!	0	0	0	0	0	0	0	0	0	115873	131637	119666	175544	158016	223273	0	0	0	0	0	0
SC4177_73mz_45.1289min	Y1/1_3.ELU	NA				0	0	0	0	0	0	0	0	0	614982	626931	694686	817232	772781	759541	0	0	0	1261740	1369527	1264560
SC2037_142mz_27.1736min	Y2/2_1.ELU	Ornithine 3TMS	1610	1628	-0.0110565	0	0	0	367499	305121	281167	0	199250	0	7151719	3929624	1654143	9805100	7754802	5329444	452960	0	0	15538849	10139276	7343804
SC1304_255mz_21.023min	Y2/2_1.ELU	NA			#DIV/0!	0	0	0	0	0	0	0	0	0	0	0	0	0	0	0	0	0	0	0	0	0
SC2691_73mz_32.6623min	Y2/2_1.ELU	Fructose	1875	1885	-0.00530504	0	0	0	0	0	0	0	0	0	183966	0	0	454017	0	287612	0	66367	138126	0	405029	0
SC1573_147mz_23.2813min	Y2/2_1.ELU	NA			#DIV/0!	0	0	0	0	0	0	0	0	0	0	0	0	0	0	0	0	0	0	95535	84991	102248
SC1000_158mz_18.4763min	Y2/2_1.ELU	NA			#DIV/0!	0	0	0	0	0	0	0	0	0	0	0	0	0	0	1062655	0	291085	218015	0	0	2068401
SC5345_466mz_54.9173min	Y2/2_1.ELU	NA			#DIV/0!	0	0	0	83844	39501	128165	0	0	0	0	0	0	0	0	0	0	0	0	0	0	0
SC3_171mz_10.1104min	Y2/2_2.ELU	NA			#DIV/0!	1602381	0	1280710	3145333	3870224	3213033	3637766	0	3167547	22526604	20540035	19167684	22232950	22702407	20245235	5123439	3963078	4201207	37169485	39881568	30876724
SC156_73mz_11.3913min	Y2/2_2.ELU	NA			#DIV/0!	52155	63513	82538	0	0	0	0	0	14671	0	0	162950	0	0	0	0	57384	294422	0	0	73200
SC285_207mz_12.4793min	Y2/2_2.ELU	NA			#DIV/0!	112489	42413	48232	30640	30326	71347	24853	40076	36267	40399	167715	56426	56330	58128	120881	35120	39631	121859	153148	109029	134710
SC2537_287mz_31.368min	Y2/2_2.ELU	NA			#DIV/0!	0	0	0	49637	78184	0	0	0	33900	466181	335449	421555	163511	228629	269678	0	0	0	0	0	0
SC5404_365mz_55.4191min	Y2/2_2.ELU	NA			#DIV/0!	0	0	0	5471739	5353232	4225814	3595569	3327947	2976639	203123	222693	0	0	0	0	3354404	2731822	2245190	0	0	0
SC5534_69mz_56.5113min	Y2/2_2.ELU	14-Demethyllanosterol	3451		#DIV/0!	0	0	0	679514	790706	561199	619133	635071	592819	0	0	0	0	0	0	3085863	2808380	2844343	0	0	0
SC1947_73mz_26.4229min	Y2/2_2.ELU	Isopropylmalate	1563	1594	-0.0194479	0	0	0	0	0	86295	170378	190006	213728	1629472	2009267	1870660	3052913	3159223	2905621	363993	444869	448336	9062633	8881455	8509261
SC1592_350mz_23.4416min	Y2/2_2.ELU	NA			#DIV/0!	0	0	0	0	64707	0	54591	56198	0	31757	0	26824	0	0	0	54147	0	61638	14398	0	0
SC1978_73mz_26.6771min	Y2/2_2.ELU	Asparagine 2TMS	1589	1605	-0.00996885	0	0	0	0	0	0	0	0	0	0	145963	227920	0	137420	184474	0	0	0	0	0	405664
SC4507_361mz_47.8936min	Y2/2_2.ELU	NA			#DIV/0!	0	0	0	591682	637429	581911	0	0	878025	0	0	0	0	0	0	637790	612120	538801	0	0	0
SC243_123mz_12.1269min	Y2/2_3.ELU	NA			#DIV/0!	53765	47180	46450	48675	53059	55276	45299	37728	45333	45950	38945	37437	34125	46484	33393	48423	46749	43938	28520	17803	30137
SC1112_75mz_19.4192min	Y2/2_3.ELU	NA			#DIV/0!	207383	188726	176659	180737	183562	186714	173121	167691	165429	129378	137174	132697	136355	141880	122955	168124	175233	161442	0	0	0
SC5281_362mz_54.3889min	Y2/2_3.ELU	NA			#DIV/0!	0	0	0	503206	578063	526947	303485	0	168465	0	0	0	0	0	0	0	206126	198382	0	0	0
SC905_278mz_17.6802min	Y2/2_3.ELU	NA			#DIV/0!	0	2729	0	0	0	0	5461	4914	5925	0	0	0	0	0	0	0	5426	9544	0	0	0
SC1584_128mz_23.3736min	Y2/2_3.ELU	Ornithine-1,5-lactam	1454	1467	-0.00886162	0	0	0	0	0	0	0	0	0	0	0	0	0	0	0	0	0	0	0	0	0
SC657_74mz_15.5966min	Y3/3_1.ELU	NA			#DIV/0!	245556	241375	212426	0	0	0	0	0	0	183443	191876	188653	194469	141656	0	0	0	0	158846	0	0
SC2237_73mz_28.8515min	Y3/3_1.ELU	Ribose	1668	1704	-0.0211268	0	0	0	26078	0	59147	40708	0	49575	171697	307574	299069	0	0	0	81504	80423	116012	665430	671072	376861
SC1352_73mz_21.4275min	Y3/3_1.ELU	NA			#DIV/0!	0	0	0	0	0	32937	0	0	0	620930	612776	619725	314299	306572	294623	0	0	0	0	0	0
SC2074_174mz_27.4858min	Y3/3_1.ELU	NA			#DIV/0!	0	0	0	0	0	0	0	3769	0	66284	68899	82953	71191	63393	60351	0	8052	0	154024	151826	214629
SC3047_73mz_35.6479min	Y3/3_1.ELU	Gluconic acid	2043	2038	0.00245339	0	0	0	0	0	0	0	0	0	527485	544610	528456	312765	242413	196694	155968	159123	0	1489073	1496085	1413636
SC3335_389mz_38.0655min	Y3/3_1.ELU	NA			#DIV/0!	0	0	0	0	0	0	0	0	0	170844	0	0	0	0	254304	0	0	0	594535	635737	595744
SC1847_120mz_25.5833min	Y3/3_1.ELU	Phenylalanine	1559	1559	0	0	0	0	0	0	0	41535	0	0	604838	802224	0	910754	1131974	1194259	0	79761	0	2010389	2024796	0
SC164_207mz_11.4661min	Y3/3_2.ELU	NA			#DIV/0!	0	0	0	25244	0	0	0	0	0	81484	79941	75230	30957	28136	0	0	0	0	0	0	0
SC1216_241mz_20.2901min	Y3/3_2.ELU	Uracil	1343	1350	-0.00518519	14219	13858	20550	95100	69801	57981	33012	29593	26934	1178830	1010595	1009929	4981881	2263155	1947454	95022	75309	62220	7802169	4221539	4052986
SC5485_69mz_56.1003min	Y3/3_2.ELU	Lanosterol	3420	3391	0.00855205	0	0	0	4228529	4456598	3819032	3974434	4521222	3608725	0	326457	0	0	0	0	2185180	2356157	2533072	0	0	0
SC3921_73mz_42.978min	Y3/3_2.ELU	D-Glycero-D-gulo-Heptose	2492	2467	0.0101338	0	0	0	0	0	0	1177725	1042585	904145	2052242	2213331	2001850	2232581	1741782	0	1728894	1499579	1663876	3394811	3649415	3394843
SC2700_264mz_32.7354min	Y3/3_2.ELU	Adenine	1880	1888	-0.00423729	5714	0	0	33687	16831	0	27414	0	0	174343	121096	240534	511350	262325	247961	0	0	0	345947	362229	361325
SC1075_73mz_19.1073min	Y3/3_2.ELU	Threonine 2TMS	1292	1307	-0.0114767	0	0	0	627085	634182	573552	790133	953890	892333	4269857	3426273	4012157	3592024	3945585	5517299	1175653	868404	1000698	0	0	0
SC4115_158mz_44.6062min	Y3/3_2.ELU	NA			#DIV/0!	0	0	0	0	0	0	0	0	0	152387	0	140228	137309	118994	130843	0	0	0	380764	347327	0
SC2922_73mz_34.5977min	Y3/3_2.ELU	Galactitol	1944	1982	-0.0191726	0	0	0	0	0	0	0	0	0	317293307	0	271766984	0	0	0	0	0	0	0	0	0
SC1675_73mz_24.1387min	Y3/3_3.ELU	Malate	1426	1497	-0.0474282	0	0	0	247942	235373	247625	0	0	0	1183534	1221023	1265835	0	0	0	240955	225840	206360	8226328	7932621	8053428
SC2653_174mz_32.3428min	Y3/3_3.ELU	Lysine 3TMS	1849	1869	-0.0107009	0	0	0	6147443	6544539	7313079	7374063	6595763	6840414	10875065	14117819	17787755	9342949	9935325	9878922	10870052	8725190	10287032	7257676	8143931	8292526
SC4260_204mz_45.8241min	Y3/3_3.ELU	Phytosphingosine	2656	2616	0.0152905	0	0	0	251593	350614	277995	282366	333384	304651	0	0	0	0	0	0	303288	341893	251194	0	0	0
SC2574_290mz_31.6792min	Y3/3_3.ELU	NA			#DIV/0!	0	0	0	191618	218830	220561	137523	121577	137195	2224443	1736010	2163439	2940019	2354452	2257212	244824	349686	309164	3732804	5145412	6155780
SC5389_287mz_55.2915min	Y3/3_3.ELU	NA			#DIV/0!	0	0	0	0	0	0	130591	158796	0	0	0	0	0	0	0	0	0	0	0	0	0
SC950_73mz_18.0527min	Y3/3_3.ELU	Serine	1252	1268	-0.0126183	0	0	0	0	0	0	0	0	0	3277796	3844934	4609058	3218047	3779363	4364126	182687	229197	448134	12015695	13492109	12654913
SC2175_234mz_28.3271min	Y3/3_3.ELU	Homocysteine	1676	1680	-0.00238095	0	0	0	0	0	0	0	0	0	0	0	0	0	0	0	0	0	0	0	0	0
SC683_86mz_15.818min	Y3/3_3.ELU	Isoleucine	1179	1186	-0.00590219	0	0	0	0	0	29865	0	0	108125	1506606	1686991	1930277	2534926	2798960	2967250	0	152066	207992	5184545	6205859	6164768
SC5429_343mz_55.6296min	Y3/3_3.ELU	NA			#DIV/0!	0	0	0	0	0	0	1523103	1455741	1312076	0	0	0	0	0	0	0	0	0	0	0	0
SC228_152mz_11.9945min	Y4/4_1.ELU	NA			#DIV/0!	0	144585	160838	190115	255005	239922	0	297820	263648	935883	0	0	0	0	0	279661	0	0	0	0	0
SC330_173mz_12.8552min	Y4/4_1.ELU	NA			#DIV/0!	135737	134533	113163	73808	79543	80531	20139	0	0	85639	87748	56779	92528	71288	0	76342	135521	0	0	0	0
SC3757_387mz_41.603min	Y4/4_1.ELU	NA			#DIV/0!	0	0	0	0	0	0	17829	0	0	101119	172227	159970	96808	86186	81701	0	0	6189	511501	30242	0
SC2324_269mz_29.5796min	Y4/4_1.ELU	NA			#DIV/0!	0	0	0	0	0	0	0	0	0	0	0	0	0	54524	39043	0	0	0	0	0	0
SC674_281mz_15.7383min	Y4/4_2.ELU	NA			#DIV/0!	240094	269264	295146	638722	646489	704131	590604	583793	601101	4304173	4731137	4922369	4222824	4394561	4201872	1042209	1074397	1041695	6933912	7167096	6834477
SC1211_184mz_20.2472min	Y4/4_2.ELU	Porphine		1348	-1	204711	182863	164646	2265614	2208246	2502579	2320355	2286137	2414605	692777	665340	866028	906883	1001884	978308	3757262	4027969	3769235	472321	531689	762127
SC1784_156mz_25.0522min	Y4/4_2.ELU	Pyroglutamate	1522	1536	-0.00911458	214803	84360	67869	1038332	1106490	1393842	1266025	1207945	1259581	8596854	10641557	13080507	10674083	11033587	10033210	2392964	3065162	3597411	41369743	38480570	39013095
SC4552_131mz_48.2711min	Y4/4_2.ELU	NA			#DIV/0!	291081	266906	176050	2344816	2524979	2107809	322526	492978	386627	678400	767257	655937	1768428	1741337	1784451	900572	987228	551833	674326	763631	749133
SC5329_145mz_54.7883min	Y4/4_2.ELU	NA			#DIV/0!	0	0	0	471226	644174	473139	1753593	1878423	1855627	0	0	0	0	0	0	1348769	1558397	1340718	0	0	0
SC5699_129mz_57.8929min	Y4/4_2.ELU	NA			#DIV/0!	0	0	0	268512	325200	523499	733342	907856	794371	0	0	0	0	0	0	677557	908184	893534	0	0	0
SC492_102mz_14.2107min	Y4/4_2.ELU	Glycine 2TMS	1105	1127	-0.0195209	0	0	0	0	376245	309320	0	406090	482508	1762722	2869698	2936337	1106851	1263960	1670714	401839	497162	640674	4013312	5059500	4772991
SC2533_287mz_31.337min	Y4/4_2.ELU	NA			#DIV/0!	0	0	0	31300	34393	20388	0	0	20626	0	0	0	71377	146046	158000	0	0	0	0	0	0
SC1641_179mz_23.8552min	Y4/4_2.ELU	1-Methyl nicotinamide	1489	1486	0.00201884	0	0	0	6409	5973	7126	53947	56236	52225	36690	38855	37023	57463	54302	53669	24873	24088	22631	86448	88718	78934
SC3822_342mz_42.1466min	Y4/4_2.ELU	NA			#DIV/0!	0	0	0	0	7611	0	0	5639	3855	0	0	0	0	0	0	0	0	0	0	0	0
SC5004_73mz_52.0594min	Y4/4_2.ELU	AMP	3115	3113	0.000642467	0	0	0	0	0	0	239025	267331	232787	103259	141094	137121	291801	382930	301949	221546	276241	162086	1036856	1197363	1022950
SC3415_174mz_38.7299min	Y4/4_2.ELU	NA			#DIV/0!	0	0	0	0	0	0	13681	0	0	63246	0	0	0	0	0	0	0	0	0	0	0
SC2461_156mz_30.7305min	Y4/4_2.ELU	Glutamine 3TMS	1768	1789	-0.0117384	0	0	0	0	0	0	0	0	0	0	0	0	0	0	660112	0	0	0	0	2486127	2225064
SC5429_343mz_55.6296min	Y4/4_2.ELU	NA			#DIV/0!	0	0	0	0	0	0	1523103	1455741	1312076	0	0	0	0	0	0	0	0	0	0	0	0
SC351_147mz_13.0339min	Y4/4_3.ELU	Glycolic acid	1081	1084	-0.00276753	32707	25164	12778	243677	253754	246028	199912	184502	182972	935014	1210860	1311337	2068907	1429584	1382890	230049	231349	257817	2109028	1684327	1604356
SC1508_73mz_22.7388min	Y4/4_3.ELU	NA			#DIV/0!	0	0	0	76398	24874	0	0	0	0	0	0	0	0	0	0	0	0	0	0	0	0
SC1996_211mz_26.8299min	Y4/4_3.ELU	NA			#DIV/0!	0	0	0	0	0	0	0	1031708	1215109	0	0	0	0	0	0	891324	1164514	1254195	0	0	0
SC1770_176mz_24.9307min	Y4/4_3.ELU	NA			#DIV/0!	0	0	0	0	0	0	0	96328	0	1706339	1663287	1494871	1608270	1492471	1394676	0	122603	0	3262729	2875231	1788242
SC3370_319mz_38.3534min	Y4/4_3.ELU	NA			#DIV/0!	0	0	0	0	0	0	11831	19592	13164	0	0	0	0	0	25017	26800	24143	40595	63238	89098	113935
SC2194_73mz_28.4875min	Y4/4_3.ELU	Asparagine 3TMS	1670	1687	-0.0100771	0	0	0	0	0	0	0	0	0	2524548	2240784	1436519	2399312	2402043	2195555	0	0	0	5369067	4005086	3100526
SC2585_157mz_31.77min	Y4/4_3.ELU	Citrulline	1815	1840	-0.013587	0	0	0	0	0	0	0	0	0	0	0	0	0	0	0	0	0	0	0	0	0
SC4134_218mz_44.7673min	Y4/4_3.ELU	NA			#DIV/0!	0	0	0	0	0	0	0	0	0	221929	318205	237279	192499	175781	217088	0	0	0	527141	633167	522275
SC624_147mz_15.3239min	Y5/5_1.ELU	Hydroxybutyric acid	1148	1168	-0.0171233	0	0	0	0	0	0	0	0	0	84602	73065	0	117044	117512	119601	0	0	0	179156	198797	134175
SC2585_157mz_31.7707min	Y5/5_1.ELU	NA			#DIV/0!	0	0	0	0	0	0	0	0	0	646722	877757	749682	1240232	1092461	928982	0	0	0	1747077	1513357	1394918
SC4003_144mz_43.6632min	Y5/5_1.ELU	NA			#DIV/0!	0	0	0	0	0	0	0	0	0	301404	276608	168249	196103	0	224928	0	0	0	647751	614481	413538
SC2131_315mz_27.9606min	Y5/5_1.ELU	NA			#DIV/0!	0	0	0	0	0	0	0	0	0	0	0	90494	0	69424	76945	0	0	0	180838	236106	0
SC2228_147mz_28.7734min	Y5/5_1.ELU	NA			#DIV/0!	0	0	0	0	0	0	0	0	0	0	0	32960	0	0	0	0	0	0	0	0	0
SC3163_174mz_36.6227min	Y5/5_1.ELU	NA			#DIV/0!	0	0	0	0	0	0	0	0	0	26733	0	0	0	0	0	5436	0	0	0	0	0
SC3072_313mz_35.8586min	Y5/5_2.ELU	Palmitic acid	2050	2049	0.000488043	5058613	4264124	4237473	12816949	12704895	14885765	19274052	19505022	19145780	6190784	6389972	6397626	7710137	7428842	7408742	12109480	14051549	14826252	5325119	5675379	5635555
SC1193_73mz_20.0905min	Y5/5_2.ELU	Glyceric acid	1344	1343	0.000744602	0	0	0	0	0	0	0	0	0	237934	226906	288271	471528	401053	421701	0	70978	0	1081849	1047643	1063483
SC2580_142mz_31.7255min	Y5/5_2.ELU	Ornithine	1798	1838	-0.0217628	0	0	0	340683	266205	537905	220047	372560	320840	5424501	6747133	8774608	15515005	11254299	12293039	501398	1120314	704482	28867151	30227987	22518266
SC4531_361mz_48.0975min	Y5/5_3.ELU	Trehalose	2715	2816	-0.0358665	0	0	0	1798667	1887895	1767760	8904806	9217759	8268312	26017066	27872909	24642723	110028348	106916222	106900429	2785529	3188951	3084255	5117757	6896766	7386802
SC444_116mz_13.8073min	Y5/5_3.ELU	Alanine	1095	1112	-0.0152878	0	0	0	1240113	1348705	1344492	1120152	1140764	1214784	9849222	10052331	8534728	10201958	9882864	8748959	1246624	882454	52424	12466239	11518692	8081377
SC2679_128mz_32.5593min	Y5/5_3.ELU	Methionine sulfoxide	1827	1880	-0.0281915	0	0	0	0	0	0	0	0	0	0	0	0	0	0	0	0	0	0	0	99698	0
SC2388_254mz_30.1198min	Y6/6_1.ELU	Orotic acid	1762	1761	0.000567859	0	0	0	1570802	1504051	1495597	1441349	1467733	1523332	19324900	20194556	20237283	26236157	25561108	25100220	1517631	1472841	1695407	31748753	33657065	33923500
SC2620_73mz_32.0643min	Y6/6_1.ELU	NA			#DIV/0!	0	0	0	0	0	0	0	0	0	0	0	0	0	0	0	0	0	0	980861	932637	678523
SC389_72mz_13.35min	Y6/6_2.ELU	Valine	1094	1096	-0.00182482	0	0	0	141639	168641	176014	251385	278162	316106	2576597	3301645	2934348	5135022	5243356	4830289	248333	327286	327091	8198961	8592518	8139704
SC1219_245mz_20.3159min	Y6/6_2.ELU	Fumarate	1353	1351	0.00148038	7778	0	0	28085	24049	27086	9202	8627	8132	78909	78111	98330	35700	34234	37166	28162	27164	25242	167323	167323	167323
SC5294_363mz_54.4929min	Y6/6_2.ELU	Ergosterol	3232	3295	-0.0191199	0	0	0	32485419	33921566	29396588	29428423	28240000	24866968	2013030	2139074	2038763	1860594	1685383	1757081	19438867	21981713	19586683	249939	291394	433329
SC1273_241mz_20.7647min	Y6/6_2.ELU	NA			#DIV/0!	0	0	0	37388	36511	29775	151098	144219	118908	0	0	0	29510	29482	0	196685	124731	107058	91082	85233	65899
SC918_179mz_17.7844min	Y6/6_3.ELU	Benzoic acid	1249	1258	-0.00715421	373053	365429	364488	378543	388267	422325	364282	385449	386029	382353	404466	428202	437965	450397	430340	422645	418831	409257	0	0	0
SC1287_204mz_20.8857min	Y6/6_3.ELU	Serine 3Tms	1368	1372	-0.00291545	0	0	0	778061	777369	732118	770217	771214	812756	4864084	3723795	2647759	3227886	1981764	1084646	964771	984690	376563	2297049	1629476	1758353
SC2081_218mz_27.5412min	Y6/6_3.ELU	Phenylalanine 2TMS	1636	1644	-0.00486618	0	0	0	336607	318385	334208	424323	449412	393301	8263910	7286553	6878813	8541685	8250343	7813467	547092	485972	512919	16477503	16447464	11648941
SC3676_101mz_40.9261min	Y6/6_3.ELU	NA			#DIV/0!	0	0	0	0	0	0	0	0	0	76909	0	0	0	0	0	0	0	0	0	0	0
SC2120_211mz_27.87min	Y6/6_3.ELU	NA			#DIV/0!	0	0	0	0	0	198880	0	419783	401905	0	0	0	0	0	0	0	462694	562200	0	0	0
SC1847_120mz_25.5833min	Y6/6_3.ELU	Phenylalanine	1559	1559	0	0	0	0	0	0	0	41535	0	0	604838	802224	0	910754	1131974	1194259	0	79761	0	2010389	2024796	0
SC2282_84mz_29.2273min	Y6/6_3.ELU	Lysine 3TMS	1742	1721	0.0122022	0	0	0	0	0	0	0	0	0	8440962	6071362	8468383	12634153	13695336	13475885	0	0	0	16712135	19795657	13001322
SC1799_174mz_25.1773min	Y6/6_3.ELU	NA			#DIV/0!	0	0	0	0	0	0	0	0	0	172178	91825	0	0	0	0	0	0	0	0	0	104362

## Sheet: Annotation
Annotated data matrix
		Name	RI_Exp	RI_DB	RI_dif	Blank1	Blank2	Blank3	Average_Blank	Mito_atp4_1	Mito_atp4_2	Mito_atp4_3	Mito_sdh2_1	Mito_sdh2_2	Mito_sdh2_3	Cyto_atp4_1	Cyto_atp4_2	Cyto_atp4_3	Cyto_sdh2_1	Cyto_sdh2_2	Cyto_sdh2_3	Mito_WT_1	Mito_WT_2	Mito_WT_3	Cyto_WT_1	Cyto_WT_2	Cyto_WT_3
SC1014_73mz_18.5929min	Blank1/MET2.ELU	Glycerol	1285	1289	-0.00310318	26311	29190	29533	28344.7	45971	52010	55115	36732	38848	39408	378115	397471	361562	340430	329645	319574	102343	142734	138759	169403	156188	147871
SC1999_357mz_26.8575min	M1/M1_1.ELU	NA				0	0	0	0	400183	759171	374360	600566	290231	658263	1383909	1230916	1181441	271717	0	0	588469	490329	504617	597365	372542	169835
SC1025_299mz_18.6818min	M2/M2_2.ELU	Phosphate	1289	1286	0.00233281	36410698	26806983	22095550	2.84377e+07	159079911	153049333	159987767	195756953	205968199	197073596	516534162	517833437	337919093	652425596	389308831	588546288	211005532	234579885	0	640941823	367297309	622632836
SC2747_179mz_33.1312min	M2/M2_2.ELU	Tyrosine 2TMS	1901	1904	-0.00157563	0	0	0	0	84215	103855	129000	178749	170614	198735	204691	426486	529862	242860	329739	398628	225505	238252	277505	0	0	824290
SC2836_73mz_33.8738min	M2/M2_3.ELU	Lysine 4TMS	1941	1922	0.00988554	0	0	0	0	9540365	7456621	5187813	4842268	5779229	3872635	349861535	345264893	327536583	425810814	415791036	381961080	7122812	8837719	4544314	580876606	557917371	514767314
SC825_144mz_17.0051min	M3/M3_1.ELU	Valine 2TMS	1224	1227	-0.00244499	0	0	0	0	288259	290371	294579	461162	510997	482592	2587700	2045223	2861376	2564127	2938988	3262170	568220	563517	411591	4292809	4543125	3924703
SC3706_73mz_41.1784min	M3/M3_2.ELU	Phenyl-glucose	2310	2350	-0.0170213	19485554	19461629	19905350	19617511	22470695	22802421	22289673	20917719	20920092	20134630	7026029	7464554	7324685	7668758	7433213	7362716	19323683	20710069	20339979	12924778	14338155	14091919
SC2928_73mz_34.6487min	M3/M3_2.ELU	Sorbitol	1944	1980	-0.0181818	0	0	0	0	34761960	33513614	32570240	28981803	29164975	27702295	554351560	549937607	571281656	234705307	229275976	224965527	34637864	33169441	34072465	418468203	449536841	435839986
SC3893_290mz_42.7397min	M4/M4_1.ELU	EDTA			#DIV/0!	0	0	0	0	168140047	151459853	121009370	78693462	77989851	69128534	679670568	701952312	705115985	722056001	735072344	733880691	239002335	248726848	222651376	623864506	743461564	687149599
SC619_86mz_15.2777min	M4/M4_2.ELU	Leucine TMS	1167	1164	0.00257732	0	0	0	0	0	97839	126947	116963	129107	175660	2851589	3432509	3561271	3246637	3327545	3702506	87809	268505	298464	7725865	8765569	8328882
SC1077_180mz_19.1231min	M4/M4_3.ELU	Nicotinic acid	1309	1305	0.00306513	33686	12511	12476	19557.7	19708	0	40002	40546	49803	53394	256563	257390	284462	642524	652791	627324	203178	242043	201020	573838	582913	620797
SC3042_73mz_35.6026min	M4/M4_3.ELU	Palmitoleic acid	2027	2031	-0.00196947	1328651	273310	154233	585398	14270800	14292608	14732852	22042294	21867096	21679620	6809341	6690189	6748886	6441255	5745321	5852270	15610914	16196479	18275953	4002905	3741999	3906223
SC2866_73mz_34.1279min	M4/M4_3.ELU	Glucose	1876	1954	-0.0399181	0	0	0	0	149615	183637	190409	265365	276385	286794	2518151	0	2803874	0	0	0	144530	162853	140062	1417895	1389079	1184265
SC2622_285mz_32.0802min	M5/M5_1.ELU	Myristic acid	1850	1852	-0.00107991	74335	40503	46918	53918.7	351451	343647	481146	603740	613525	589753	159702	140259	161742	211477	0	174942	1387217	1503330	1514438	0	0	0
SC1098_142mz_19.2934min	M5/M5_2.ELU	Proline	1305	1311	-0.00457666	0	0	0	0	217440	150582	108333	131120	170667	141599	328672	157704	111488	96626	73364	126507	239563	121382	82717	248748	268885	359773
SC2376_73mz_30.019min	M5/M5_3.ELU	Ribitol	1747	1753	-0.0034227	32819670	33376212	33270949	3.31556e+07	35520565	33600491	35211005	31889707	32543327	28910233	11281943	11709761	12048029	13213804	12520723	12540104	30052173	29296545	33050931	23370217	25008975	24751690
SC532_147mz_14.5529min	M6/M6_1.ELU	Oxalic acid	1136	1137	-0.000879507	0	0	0	0	943262	932962	817807	1340762	1298969	1109372	10798326	12603885	12772751	14773604	14364381	15149713	2023305	2163158	2189591	18205663	20946943	19412905
SC80_221mz_10.7539min	M6/M6_2.ELU	Boric acid	1010	998	0.012024	16992433	15475636	13838183	1.54354e+07	23462732	20039733	19263210	2771544	2936555	2501232	13134033	13513156	13266199	5123235	3726225	5544586	30056801	15033401	15036540	2611164	2650913	2434710
SC1795_84mz_25.1461min	S1/S1_1.ELU	Glutamate 3TMS	1539	1528	0.00719895	0	0	0	0	428901	541955	636777	0	616695	719145	3840774	4790486	4625911	7756437	6210456	9125808	1539673	2266775	2213431	22155888	12562980	36273622
SC2059_246mz_27.359min	S1/S1_1.ELU	Glutamate 2TMS	1651	1633	0.0110227	0	0	0	0	2398925	2130654	2257034	2093163	2104566	1941514	29996517	29056077	25858759	33597758	31407444	29170109	6286534	5340375	5384906	99994524	91686930	81140911
SC2989_204mz_35.1638min	S1/S1_1.ELU	Glucopyranose	1931	2007	-0.0378675	0	0	0	0	0	0	0	0	0	0	6362886	6906003	6953661	12491281	12754158	12120431	0	0	0	5392765	6169403	5435094
SC883_174mz_17.4942min	S1/S1_2.ELU	Ethanolamine 3TMS	1266	1245	0.0168675	1042780	354671	138224	511892	1577953	1764845	1635269	1423388	1596328	1448332	1596293	1572902	1549927	1899871	1950830	1900542	1645676	1657873	1404576	1725563	1836667	1623795
SC1450_234mz_22.2488min	S1/S1_2.ELU	TRIS			#DIV/0!	0	0	0	0	502287	596096	720641	525734	601005	727234	9993791	11326648	14086131	11099247	11291790	11766197	3052239	3672266	3823113	63769168	80973402	85066441
SC1766_306mz_24.9038min	S1/S1_2.ELU	TRIS			#DIV/0!	0	0	0	0	1671528	1508641	1395542	1282923	1320930	1115580	23274538	23008581	17759659	17246363	16880407	14605279	5904658	4538015	4161929	101825123	83371639	71203714
SC4299_73mz_46.1514min	S1/S1_2.ELU	Adenosine 4TMS	2647	2673	-0.0097269	0	0	0	0	150005	196428	185143	174886	206729	183785	14458878	15663578	14295300	22465555	20426506	20574655	509885	628409	587614	24508723	30495536	26733443
SC2420_174mz_30.3849min	S1/S1_3.ELU	Ornithine 3TMS	1770	1610	0.0993789	0	0	0	0	77809	0	0	127574	119892	125761	939006	1357099	932599	847676	1190901	1543189	279482	551687	510471	734383	1534333	0
SC1886_73mz_25.9062min	S1/S1_3.ELU	Cysteine 3TMS	1568	1570	-0.00127389	0	0	0	0	0	0	0	59999	67354	0	456627	484930	321415	378764	342304	236397	130368	122249	147640	1276340	1124336	860080
SC3265_73mz_37.4716min	S2/S2_1.ELU	Myo-Inositol	2113	2134	-0.00984067	0	0	0	0	2289792	2274001	2548488	7821308	7802137	7802447	4399383	4530467	4652541	8250829	8033747	8051598	6689555	6819190	7449480	11035158	11788378	11410756
SC1721_100mz_24.5229min	S2/S2_1.ELU	Asparagine 2TMS	1514	1501	0.00866089	0	0	0	0	0	0	0	0	0	0	89958	89630	0	106866	165056	93394	0	0	0	378356	216622	119140
SC2209_451mz_28.6199min	S2/S2_2.ELU	Pyrophosphate	1677	1690	-0.00769231	258750	99690	30477	129639	7892932	7809963	7959515	9464436	10868880	11319053	23600985	19231666	14517578	686647	566004	497998	19397239	19034127	20145997	3124810	3392096	3092446
SC2860_154mz_34.0784min	S2/S2_2.ELU	Histidine 3TMS	1942	1952	-0.00512295	0	0	0	0	0	0	0	0	0	0	0	0	0	0	0	0	0	0	0	5452606	3663168	5397789
SC1444_56mz_22.1974min	S2/S2_3.ELU	Methionine	1416	1419	-0.00211416	0	0	0	0	0	0	0	0	0	0	139299	0	0	152740	183773	0	0	0	0	281581	379338	981479
SC2459_73mz_30.7145min	S3/S3_2.ELU	Glycerolphosphate	1780	1785	-0.00280112	0	0	0	0	1804068	1840094	2064313	3252666	3322577	3351685	2219296	2107548	1897994	1761751	1691539	1562162	2466559	2654877	2736528	2894800	2724264	2387774
SC1480_73mz_22.4995min	S3/S3_2.ELU	Aspartate 2 TMS	1420	1432	-0.00837989	0	0	0	0	0	95528	94175	164975	205958	222103	721674	822104	758715	1304840	1331629	1746903	291396	391452	327082	3393869	4545473	9967690
SC689_70mz_15.8674min	S3/S3_2.ELU	Proline	1176	1185	-0.00759494	0	0	0	0	0	0	48506	0	0	0	332697	329970	344040	333733	326473	409863	0	87780	96851	1124471	1870744	1496366
SC1638_73mz_23.8266min	S3/S3_3.ELU	Aminomalonic acid	1485	1486	-0.000672948	0	0	0	0	103738	98568	104764	79676	88599	74426	323285	359547	383341	203494	239265	132260	83734	86031	82393	185179	257404	234733
SC1131_174mz_19.576min	S4/S4_1.ELU	Glycine	1315	1321	-0.00454201	0	0	0	0	2209386	2385722	2282796	0	0	0	23866502	0	0	0	0	0	1403603	1492866	979191	25375797	23035733	20179374
SC1783_232mz_25.0429min	S4/S4_1.ELU	Aspartate3TMS	1522	1535	-0.00846906	0	0	0	0	1612508	1463322	1290967	1536611	1526742	1448956	9673330	10240993	12447341	19288062	14990273	15423102	2365396	2078961	2266327	25753752	25160677	12090513
SC1383_73mz_21.6848min	S4/S4_3.ELU	Threonine	1367	1399	-0.0228735	0	0	0	0	713593	613781	781178	754276	613300	617688	6608116	7380802	5348618	7199926	5889392	3324688	1002248	906172	779621	11868509	7030220	6545937
SC1131_147mz_19.5737min	S5/S5_1.ELU	Glycine	1315	1321	-0.00454201	0	0	0	0	961998	1476022	1228150	1917917	1800239	0	16321821	14808883	13284998	18801332	21818104	22002014	764349	0	0	0	0	7659578
SC4863_204mz_50.8793min	S5/S5_1.ELU	Galactinol	2946	3019	-0.0241802	0	0	0	0	0	0	0	0	0	0	724501	802955	776664	1034817	1021752	974988	0	0	0	499697	550504	587230
SC2509_73mz_31.1339min	S5/S5_2.ELU	2-Phosphoglycerate	1797	1804	-0.00388027	0	0	0	0	0	0	0	0	0	0	0	0	0	174633	175229	181271	0	0	0	519934	566185	329840
SC3731_387mz_41.384min	S5/S5_2.ELU	Glucosephosphate	2324	1362	0.706314	0	0	0	0	0	0	0	0	17051	0	0	0	0	156722	0	32109	0	13384	19966	222401	208315	342424
SC3754_387mz_41.5769min	S5/S5_2.ELU	Glucosephosphate	2324	1362	0.706314	0	0	0	0	0	0	0	0	0	0	167863	0	0	646482	794653	663229	0	0	0	515588	773843	686076
SC316_147mz_12.736min	S6/S6_2.ELU	Lactate	1066	1071	-0.00466853	465786	433736	388159	429227	1104757	1121909	1152150	513117	409746	400675	19040062	21788343	20555048	1538104	1354954	1336043	566408	643370	527941	928848	659704	816177
SC1009_158mz_18.5493min	S6/S6_2.ELU	Leucine 2TMS	1279	1284	-0.00389408	0	0	0	0	371164	307508	278816	428099	492879	368769	3051127	2007737	2028822	1453449	1320001	1367510	769913	363695	0	2809184	2729858	3225587
SC2824_73mz_33.7764min	S6/S6_2.ELU	Glucose	1883	1937	-0.0278782	0	0	0	0	978273	965272	984473	2283778	2453966	2215504	16048346	16925041	15960957	24729863	23898901	23620249	1145608	1231571	1148374	3649812	6665986	2483859
SC1131_174mz_19.5761min	S6/S6_2.ELU	Glycine	1315	1321	-0.00454201	0	0	0	0	1519916	1469567	1568427	586566	588041	0	15316986	12602055	5128626	15472043	10190377	6377931	1045977	0	0	0	0	16980190
SC3579_73mz_40.1064min	S6/S6_2.ELU	Spemidine	2285	2251	0.0151044	0	0	0	0	0	0	0	0	0	0	2886644	2851040	2393910	2910029	2504765	2252507	317566	268386	0	5606745	5501555	4934145
SC2418_174mz_30.3706min	S6/S6_2.ELU	Ornithine 3TMS	1751	1769	-0.0101752	0	0	0	0	0	0	46629	67889	65576	73241	0	0	0	520443	780212	837098	162302	0	0	0	752330	0
SC1270_215mz_20.7404min	S6/S6_3.ELU	Nonanoic acid	1355	1364	-0.00659824	371715	367281	358127	365708	234378	286030	309836	323061	360353	371273	252415	283101	300647	334978	367733	335700	246037	334128	346251	243776	258142	341492
SC281_73mz_12.4448min	S6/S6_3.ELU	Pyruvate	1099	1060	0.0367925	0	0	0	0	193671	206783	218463	7997	19104	24205	951630	1060251	1122763	401528	412019	410653	46806	45109	40709	910918	944514	1019268
SC3967_73mz_43.3645min	S6/S6_3.ELU	Uridine	2469	2487	-0.00723764	0	0	0	0	0	0	0	0	0	0	2680603	3809420	3310629	5201983	4867150	5277221	0	0	0	14491977	15757735	15176874
SC2555_265mz_31.5181min	S6/S6_3.ELU	NA				0	0	0	0	0	0	0	0	0	0	411678	0	0	931353	221773	740866	30828	30235	32641	1618054	1444323	1725060
SC2592_73mz_31.8278min	Y1/1_1.ELU	Citrate	1845	1843	0.00108519	0	0	0	0	1660358	1616927	1656251	0	0	0	15822517	16466140	16546340	0	0	0	1858195	1915458	1916847	16916978	17971982	17644981
SC3444_73mz_38.9774min	Y1/1_2.ELU	Oleic acid	2222	2222	0	617847	176546	112154	302182	7379592	7222172	7409295	9046803	8721781	8866868	1830415	1829787	1787864	1566384	1499736	1427805	5445104	5274833	6701895	0	0	0
SC2873_218mz_34.1866min	Y1/1_2.ELU	Tyrosine 3TMS	1959	1961	-0.00101989	0	0	0	0	261717	213877	207878	281402	313068	235051	10272288	10545063	10371451	13440352	13067935	12665533	384817	390230	273226	25561553	25764362	25079589
SC4163_371mz_45.0063min	Y1/1_2.ELU	Monopalmitin	2607	1599	0.630394	0	0	0	0	87393	98995	126090	137673	162882	175576	0	0	0	0	0	0	142624	202322	218598	0	0	0
SC2565_73mz_31.6013min	Y1/1_2.ELU	3-Phosphoglycerate	1792	1832	-0.0218341	0	0	0	0	0	0	0	103730	101730	114007	461561	387893	541619	2149670	2211379	2456639	333241	371464	364707	6983679	7701985	7359369
SC3473_218mz_39.2223min	Y1/1_2.ELU	Cystathionine	2208	2237	-0.0129638	0	0	0	0	0	0	0	683361	731109	500134	0	0	0	0	4104433	3878159	0	0	0	4904258	2801080	5643725
SC736_147mz_16.2594min	Y1/1_3.ELU	Mimosine	1201	1202	-0.000831947	0	0	0	0	1412941	1399114	1343999	1774020	1899939	1555290	126541	0	49771	211196	197239	0	1234145	963061	615156	0	0	229733
SC4177_73mz_45.1289min	Y1/1_3.ELU	NA				0	0	0	0	0	0	0	0	0	0	614982	626931	694686	817232	772781	759541	0	0	0	1261740	1369527	1264560
SC2037_142mz_27.1736min	Y2/2_1.ELU	Ornithine 3TMS	1610	1628	-0.0110565	0	0	0	0	367499	305121	281167	0	199250	0	7151719	3929624	1654143	9805100	7754802	5329444	452960	0	0	15538849	10139276	7343804
SC2691_73mz_32.6623min	Y2/2_1.ELU	Fructose	1875	1885	-0.00530504	0	0	0	0	0	0	0	0	0	0	183966	0	0	454017	0	287612	0	66367	138126	0	405029	0
SC5534_69mz_56.5113min	Y2/2_2.ELU	14-Demethyllanosterol			#DIV/0!	0	0	0	0	679514	790706	561199	619133	635071	592819	0	0	0	0	0	0	3085863	2808380	2844343	0	0	0
SC1947_73mz_26.4229min	Y2/2_2.ELU	Isopropylmalate	1563	1594	-0.0194479	0	0	0	0	0	0	86295	170378	190006	213728	1629472	2009267	1870660	3052913	3159223	2905621	363993	444869	448336	9062633	8881455	8509261
SC1978_73mz_26.6771min	Y2/2_2.ELU	Asparagine 2TMS	1589	1605	-0.00996885	0	0	0	0	0	0	0	0	0	0	0	145963	227920	0	137420	184474	0	0	0	0	0	405664
SC1584_128mz_23.3736min	Y2/2_3.ELU	Ornithine-1,5-lactam	1454	1467	-0.00886162	0	0	0	0	0	0	0	0	0	0	0	0	0	0	0	0	0	0	0	0	0	0
SC2237_73mz_28.8515min	Y3/3_1.ELU	Ribose	1668	1704	-0.0211268	0	0	0	0	26078	0	59147	40708	0	49575	171697	307574	299069	0	0	0	81504	80423	116012	665430	671072	376861
SC3047_73mz_35.6479min	Y3/3_1.ELU	Gluconic acid	2043	2038	0.00245339	0	0	0	0	0	0	0	0	0	0	527485	544610	528456	312765	242413	196694	155968	159123	0	1489073	1496085	1413636
SC1847_120mz_25.5833min	Y3/3_1.ELU	Phenylalanine	1559	1559	0	0	0	0	0	0	0	0	41535	0	0	604838	802224	0	910754	1131974	1194259	0	79761	0	2010389	2024796	0
SC1216_241mz_20.2901min	Y3/3_2.ELU	Uracil	1343	1350	-0.00518519	14219	13858	20550	16209	95100	69801	57981	33012	29593	26934	1178830	1010595	1009929	4981881	2263155	1947454	95022	75309	62220	7802169	4221539	4052986
SC5485_69mz_56.1003min	Y3/3_2.ELU	Lanosterol	3420	3391	0.00855205	0	0	0	0	4228529	4456598	3819032	3974434	4521222	3608725	0	326457	0	0	0	0	2185180	2356157	2533072	0	0	0
SC3921_73mz_42.978min	Y3/3_2.ELU	D-Glycero-D-gulo-Heptose	2492	2467	0.0101338	0	0	0	0	0	0	0	1177725	1042585	904145	2052242	2213331	2001850	2232581	1741782	0	1728894	1499579	1663876	3394811	3649415	3394843
SC2700_264mz_32.7354min	Y3/3_2.ELU	Adenine	1880	1888	-0.00423729	5714	0	0	1904.67	33687	16831	0	27414	0	0	174343	121096	240534	511350	262325	247961	0	0	0	345947	362229	361325
SC1075_73mz_19.1073min	Y3/3_2.ELU	Threonine 2TMS	1292	1307	-0.0114767	0	0	0	0	627085	634182	573552	790133	953890	892333	4269857	3426273	4012157	3592024	3945585	5517299	1175653	868404	1000698	0	0	0
SC2922_73mz_34.5977min	Y3/3_2.ELU	Galactitol	1944	1982	-0.0191726	0	0	0	0	0	0	0	0	0	0	317293307	0	271766984	0	0	0	0	0	0	0	0	0
SC1675_73mz_24.1387min	Y3/3_3.ELU	Malate	1426	1497	-0.0474282	0	0	0	0	247942	235373	247625	0	0	0	1183534	1221023	1265835	0	0	0	240955	225840	206360	8226328	7932621	8053428
SC2653_174mz_32.3428min	Y3/3_3.ELU	Lysine 3TMS	1849	1869	-0.0107009	0	0	0	0	6147443	6544539	7313079	7374063	6595763	6840414	10875065	14117819	17787755	9342949	9935325	9878922	10870052	8725190	10287032	7257676	8143931	8292526
SC4260_204mz_45.8241min	Y3/3_3.ELU	Phytosphingosine	2656	2616	0.0152905	0	0	0	0	251593	350614	277995	282366	333384	304651	0	0	0	0	0	0	303288	341893	251194	0	0	0
SC950_73mz_18.0527min	Y3/3_3.ELU	Serine	1252	1268	-0.0126183	0	0	0	0	0	0	0	0	0	0	3277796	3844934	4609058	3218047	3779363	4364126	182687	229197	448134	12015695	13492109	12654913
SC2175_234mz_28.3271min	Y3/3_3.ELU	Homocysteine	1676	1680	-0.00238095	0	0	0	0	0	0	0	0	0	0	0	0	0	0	0	0	0	0	0	0	0	0
SC683_86mz_15.818min	Y3/3_3.ELU	Isoleucine	1179	1186	-0.00590219	0	0	0	0	0	0	29865	0	0	108125	1506606	1686991	1930277	2534926	2798960	2967250	0	152066	207992	5184545	6205859	6164768
SC1211_184mz_20.2472min	Y4/4_2.ELU	Porphine		1348	-1	204711	182863	164646	184073	2265614	2208246	2502579	2320355	2286137	2414605	692777	665340	866028	906883	1001884	978308	3757262	4027969	3769235	472321	531689	762127
SC1784_156mz_25.0522min	Y4/4_2.ELU	Pyroglutamate	1522	1536	-0.00911458	214803	84360	67869	122344	1038332	1106490	1393842	1266025	1207945	1259581	8596854	10641557	13080507	10674083	11033587	10033210	2392964	3065162	3597411	41369743	38480570	39013095
SC492_102mz_14.2107min	Y4/4_2.ELU	Glycine 2TMS	1105	1127	-0.0195209	0	0	0	0	0	376245	309320	0	406090	482508	1762722	2869698	2936337	1106851	1263960	1670714	401839	497162	640674	4013312	5059500	4772991
SC1641_179mz_23.8552min	Y4/4_2.ELU	1-Methyl nicotinamide	1489	1486	0.00201884	0	0	0	0	6409	5973	7126	53947	56236	52225	36690	38855	37023	57463	54302	53669	24873	24088	22631	86448	88718	78934
SC5004_73mz_52.0594min	Y4/4_2.ELU	AMP	3115	3113	0.000642467	0	0	0	0	0	0	0	239025	267331	232787	103259	141094	137121	291801	382930	301949	221546	276241	162086	1036856	1197363	1022950
SC2461_156mz_30.7305min	Y4/4_2.ELU	Glutamine 3TMS	1768	1789	-0.0117384	0	0	0	0	0	0	0	0	0	0	0	0	0	0	0	660112	0	0	0	0	2486127	2225064
SC351_147mz_13.0339min	Y4/4_3.ELU	Glycolic acid	1081	1084	-0.00276753	32707	25164	12778	23549.7	243677	253754	246028	199912	184502	182972	935014	1210860	1311337	2068907	1429584	1382890	230049	231349	257817	2109028	1684327	1604356
SC2194_73mz_28.4875min	Y4/4_3.ELU	Asparagine 3TMS	1670	1687	-0.0100771	0	0	0	0	0	0	0	0	0	0	2524548	2240784	1436519	2399312	2402043	2195555	0	0	0	5369067	4005086	3100526
SC2585_157mz_31.77min	Y4/4_3.ELU	Citrulline	1815	1840	-0.013587	0	0	0	0	0	0	0	0	0	0	0	0	0	0	0	0	0	0	0	0	0	0
SC624_147mz_15.3239min	Y5/5_1.ELU	Hydroxybutyric acid	1148	1168	-0.0171233	0	0	0	0	0	0	0	0	0	0	84602	73065	84917	117044	117512	119601	0	0	0	179156	198797	134175
SC3072_313mz_35.8586min	Y5/5_2.ELU	Palmitic acid	2050	2049	0.000488043	5058613	4264124	4237473	4520070	12816949	12704895	14885765	19274052	19505022	19145780	6190784	6389972	6397626	7710137	7428842	7408742	12109480	14051549	14826252	5325119	5675379	5635555
SC1193_73mz_20.0905min	Y5/5_2.ELU	Glyceric acid	1344	1343	0.000744602	0	0	0	0	0	0	0	0	0	0	237934	226906	288271	471528	401053	421701	0	70978	0	1081849	1047643	1063483
SC2580_142mz_31.7255min	Y5/5_2.ELU	Ornithine	1798	1838	-0.0217628	0	0	0	0	340683	266205	537905	220047	372560	320840	5424501	6747133	8774608	15515005	11254299	12293039	501398	1120314	704482	28867151	30227987	22518266
SC4531_361mz_48.0975min	Y5/5_3.ELU	Trehalose	2715	2816	-0.0358665	0	0	0	0	1798667	1887895	1767760	8904806	9217759	8268312	26017066	27872909	24642723	110028348	106916222	106900429	2785529	3188951	3084255	5117757	6896766	7386802
SC444_116mz_13.8073min	Y5/5_3.ELU	Alanine	1095	1112	-0.0152878	0	0	0	0	1240113	1348705	1344492	1120152	1140764	1214784	9849222	10052331	8534728	10201958	9882864	8748959	1246624	882454	52424	12466239	11518692	8081377
SC2679_128mz_32.5593min	Y5/5_3.ELU	Methionine sulfoxide	1827	1880	-0.0281915	0	0	0	0	0	0	0	0	0	0	0	0	0	0	0	0	0	0	0	0	99698	0
SC2388_254mz_30.1198min	Y6/6_1.ELU	Orotic acid	1762	1761	0.000567859	0	0	0	0	1570802	1504051	1495597	1441349	1467733	1523332	19324900	20194556	20237283	26236157	25561108	25100220	1517631	1472841	1695407	31748753	33657065	33923500
SC389_72mz_13.35min	Y6/6_2.ELU	Valine	1094	1096	-0.00182482	0	0	0	0	141639	168641	176014	251385	278162	316106	2576597	3301645	2934348	5135022	5243356	4830289	248333	327286	327091	8198961	8592518	8139704
SC1219_245mz_20.3159min	Y6/6_2.ELU	Fumarate	1353	1351	0.00148038	7778	0	0	2592.67	28085	24049	27086	9202	8627	8132	78909	78111	98330	35700	34234	37166	28162	27164	25242	167323	167323	167323
SC5294_363mz_54.4929min	Y6/6_2.ELU	Ergosterol	3232	3295	-0.0191199	0	0	0	0	32485419	33921566	29396588	29428423	28240000	24866968	2013030	2139074	2038763	1860594	1685383	1757081	19438867	21981713	19586683	249939	291394	433329
SC918_179mz_17.7844min	Y6/6_3.ELU	Benzoic acid	1249	1258	-0.00715421	373053	365429	364488	367657	378543	388267	422325	364282	385449	386029	382353	404466	428202	437965	450397	430340	422645	418831	409257	0	0	0
SC1287_204mz_20.8857min	Y6/6_3.ELU	Serine 3Tms	1368	1372	-0.00291545	0	0	0	0	778061	777369	732118	770217	771214	812756	4864084	3723795	2647759	3227886	1981764	1084646	964771	984690	376563	2297049	1629476	1758353
SC2081_218mz_27.5412min	Y6/6_3.ELU	Phenylalanine 2TMS	1636	1644	-0.00486618	0	0	0	0	336607	318385	334208	424323	449412	393301	8263910	7286553	6878813	8541685	8250343	7813467	547092	485972	512919	16477503	16447464	11648941
SC1847_120mz_25.5833min	Y6/6_3.ELU	Phenylalanine	1559	1559	0	0	0	0	0	0	0	0	41535	0	0	604838	802224	0	910754	1131974	1194259	0	79761	0	2010389	2024796	0
SC2282_84mz_29.2273min	Y6/6_3.ELU	Lysine 3TMS	1721	1945	-0.115167	0	0	0	0	0	0	0	0	0	0	8440962	6071362	8468383	12634153	13695336	13475885	0	0	0	16712135	19795657	13001322

## Sheet: Blank substraction
Data matrix with blank substraction
Name	Mito_atp4_1	Mito_atp4_2	Mito_atp4_3	Mito_sdh2_1	Mito_sdh2_2	Mito_sdh2_3	Cyto_atp4_1	Cyto_atp4_2	Cyto_atp4_3	Cyto_sdh2_1	Cyto_sdh2_2	Cyto_sdh2_3	Mito_WT_1	Mito_WT_2	Mito_WT_3	Cyto_WT_1	Cyto_WT_2	Cyto_WT_3
1-Methyl nicotinamide	6409	5973	7126	53947	56236	52225	36690	38855	37023	57463	54302	53669	24873	24088	22631	86448	88718	78934
2-Ketoglutarate	0	0	0	0	0	0	9061	9351	9494	4704	4403	4113	0	0	0	14871	15780	16179
2-Phosphoglycerate	0	0	0	0	0	0	0	0	0	174633	175229	181271	0	0	0	519934	566185	329840
3-Phosphoglycerate	0	0	0	103730	101730	114007	461561	387893	541619	2149670	2211379	2456639	333241	371464	364707	6983679	7701985	7359369
14-Demethyllanosterol	679514	790706	561199	619133	635071	592819	0	0	0	0	0	0	3085863	2808380	2844343	0	0	0
Adenine	31782.3	14926.3	0	25509.3	0	0	172438	119191	238629	509445	260420	246056	0	0	0	344042	360324	359420
Adenosine	150005	196428	185143	174886	206729	183785	14458878	15663578	14295300	22465555	20426506	20574655	509885	628409	587614	24508723	30495536	26733443
Alanine	1240113	1348705	1344492	1120152	1140764	1214784	9849222	10052331	8534728	10201958	9882864	8748959	1246624	882454	52424	12466239	11518692	8081377
Aminomalonic acid	103738	98568	104764	79676	88599	74426	323285	359547	383341	203494	239265	132260	83734	86031	82393	185179	257404	234733
AMP	0	0	0	239025	267331	232787	103259	141094	137121	291801	382930	301949	221546	276241	162086	1036856	1197363	1022950
Asparagine	0	0	0	0	0	0	2614506	2476377	1664439	2506178	2704519	2473423	0	0	0	5747423	4221708	3625330
Aspartate	1612508	1558850	1385142	1701586	1732700	1671059	10395004	11063097	13206056	20592902	16321902	17170005	2656792	2470413	2593409	29147621	29706150	22058203
Benzoic acid	10886.3	20610.3	54668.3	0	17792.3	18372.3	14696.3	36809.3	60545.3	70308.3	82740.3	62683.3	54988.3	51174.3	41600.3	0	0	0
Citrate	1660358	1616927	1656251	0	0	0	15822517	16466140	16546340	0	0	0	1858195	1915458	1916847	16916978	17971982	17644981
Citrulline	0	0	0	0	0	0	646722	489185	430925	1240232	1092461	928982	0	0	0	1747077	1513357	1394918
Cystathionine	0	0	0	683361	731109	599487	629448	591936	617625	4603533	4104433	3878159	0	0	0	4904258	2801080	5643725
Cysteine	0	0	0	59999	67354	0	456627	484930	321415	378764	342304	236397	130368	122249	147640	1276340	1124336	860080
D-Glycero-D-gulo-Heptose	0	0	0	1177725	1042585	904145	2052242	2213331	2001850	2232581	1741782	0	1728894	1499579	1663876	3394811	3649415	3394843
Ergosterol	32485419	33921566	29396588	29428423	28240000	24866968	2013030	2139074	2038763	1860594	1685383	1757081	19438867	21981713	19586683	249939	291394	433329
Ethanolamine 3TMS	1.06606e+06	1.25295e+06	1.12338e+06	911496	1.08444e+06	936440	1.0844e+06	1.06101e+06	1.03804e+06	1.38798e+06	1.43894e+06	1.38865e+06	1.13378e+06	1.14598e+06	892684	1.21367e+06	1.32478e+06	1.1119e+06
Fructose	0	0	0	0	0	0	183966	0	0	454017	0	287612	0	66367	138126	0	405029	0
Fumarate	25492.3	21456.3	24493.3	6609.33	6034.33	5539.33	76316.3	75518.3	95737.3	33107.3	31641.3	34573.3	25569.3	24571.3	22649.3	164730	164730	164730
Sorbitol	0	0	0	0	0	0	724501	802955	776664	1034817	1021752	974988	0	0	0	499697	550504	587230
Galactitol	34761960	33513614	32570240	28981803	29164975	27702295	554351560	549937607	571281656	234705307	229275976	224965527	34637864	33169441	34072465	418468203	449536841	435839986
Galactitol	0	0	0	0	0	0	317293307	0	271766984	0	0	0	0	0	0	0	0	0
Gluconic acid	0	0	0	0	0	0	527485	544610	528456	312765	242413	196694	155968	159123	0	1489073	1496085	1413636
Glucopyranose	0	0	0	0	0	0	6362886	6906003	6953661	12491281	12754158	12120431	0	0	0	5392765	6169403	5435094
Glucose	149615	183637	190409	265365	276385	286794	2518151	0	2803874	0	0	0	144530	162853	140062	1417895	1389079	1184265
Glucose	978273	965272	984473	2283778	2453966	2215504	16048346	16925041	15960957	24729863	23898901	23620249	1145608	1231571	1148374	3649812	6665986	2483859
Glucosephosphate	0	0	0	0	17051	0	0	0	0	156722	0	32109	0	13384	19966	222401	208315	342424
Mannose-6P	0	0	0	0	0	0	167863	172227	168113	646482	794653	663229	0	0	0	515588	773843	686076
Glutamate	2827826	2672609	2893811	2093163	2721261	2660659	33837291	33846563	30484670	41354195	37617900	38295917	7826207	7607150	7598337	122150412	104249910	117414533
Glutamine	0	0	0	0	0	0	0	0	0	487973	482659	660112	0	0	0	1562808	2486127	2225064
Glyceric acid	16748	25752	20974	33263	38978	33528	237934	226906	288271	471528	401053	421701	67645	70978	63216	1081849	1047643	1063483
Glycerol	17626.3	23665.3	26770.3	8387.33	10503.3	11063.3	349770	369126	333217	312085	301300	291229	73998.3	114389	110414	141058	127843	119526
Glycerolphosphate	1804068	1840094	2064313	3252666	3322577	3351685	2219296	2107548	1897994	1761751	1691539	1562162	2466559	2654877	2736528	2894800	2724264	2387774
Glycine	1519916	1469567	1568427	586566	588041	482508	15316986	12602055	5128626	15472043	10190377	6377931	1403603	1492866	979191	25375797	23035733	20179374
Glycolic acid	220127	230204	222478	176362	160952	159422	911464	1.18731e+06	1.28779e+06	2.04536e+06	1.40603e+06	1.35934e+06	206499	207799	234267	2.08548e+06	1.66078e+06	1.58081e+06
Histidine 3TMS	0	0	0	0	0	0	0	0	0	0	0	0	0	0	0	5452606	3663168	5397789
Homocysteine	0	0	0	0	0	0	0	0	0	0	0	0	0	0	0	0	0	0
Homoserine	0	0	0	0	0	0	68277	32286	23968	97267	95572	73751	0	0	0	76565	82727	79694
Hydroxybutyric acid	0	0	0	0	0	0	84602	73065	84917	117044	117512	119601	0	0	0	179156	198797	134175
Hydroxyglutaric acid	19031	18266	19385	2703	5008	5024	219141	226873	230113	47658	47822	45892	7216	7197	6909	36909	39877	36829
Isoleucine	0	0	29865	0	0	108125	1506606	1686991	1930277	2534926	2798960	2967250	0	152066	207992	5184545	6205859	6164768
Isopropylmalate	0	0	86295	170378	190006	213728	1629472	2009267	1870660	3052913	3159223	2905621	363993	444869	448336	9062633	8881455	8509261
Lactate	675530	692682	722923	83890	0	0	18610835	21359116	20125821	1108877	925727	906816	137181	214143	98714	499621	230477	386950
Lanosterol	4228529	4456598	3819032	3974434	4521222	3608725	0	326457	0	0	0	0	2185180	2356157	2533072	0	0	0
Leucine 2TMS	371164	307508	278816	428099	492879	368769	3051127	2007737	2028822	1453449	1320001	1367510	769913	363695	0	2809184	2729858	3225587
Leucine TMS	0	97839	126947	116963	129107	175660	2851589	3432509	3561271	3246637	3327545	3702506	87809	268505	298464	7725865	8765569	8328882
Lysine 3TMS	6147443	6544539	7313079	7374063	6595763	6840414	10875065	14117819	17787755	9342949	9935325	9878922	10870052	8725190	10287032	7257676	8143931	8292526
Lysine 4TMS	9540365	7456621	5187813	4842268	5779229	3872635	349861535	345264893	327536583	425810814	415791036	381961080	7122812	8837719	4544314	580876606	557917371	514767314
Malate	247942	235373	247625	0	0	0	1183534	1221023	1265835	0	0	0	240955	225840	206360	8226328	7932621	8053428
Methionine	0	0	0	0	0	0	139299	0	0	152740	183773	0	0	0	0	281581	379338	981479
Methionine sulfoxide	0	0	0	0	0	0	0	0	0	0	0	0	0	0	0	0	99698	0
Mimosine	1412941	1399114	1343999	1774020	1899939	1555290	126541	0	49771	211196	197239	0	1234145	963061	615156	0	0	229733
Monopalmitin	87393	98995	126090	137673	162882	175576	0	0	0	0	0	0	142624	202322	218598	0	0	0
Myo-Inositol	2289792	2274001	2548488	7821308	7802137	7802447	4399383	4530467	4652541	8250829	8033747	8051598	6689555	6819190	7449480	11035158	11788378	11410756
Myo-Inositol-P	473873	743078	379729	420167	652013	461550	0	0	0	0	0	0	590970	367652	657125	0	0	0
Myristic acid	297532	289728	427227	549821	559606	535834	105783	86340.3	107823	157558	0	121023	1.3333e+06	1.44941e+06	1.46052e+06	0	0	0
Nicotinic acid	150.333	0	20444.3	20988.3	30245.3	33836.3	237005	237832	264904	622966	633233	607766	183620	222485	181462	554280	563355	601239
Oleic acid	7.07741e+06	6.91999e+06	7.10711e+06	8.74462e+06	8.4196e+06	8.56469e+06	1.52823e+06	1.5276e+06	1.48568e+06	1.2642e+06	1.19755e+06	1.12562e+06	5.14292e+06	4.97265e+06	6.39971e+06	0	0	0
Ornithine	340683	266205	537905	220047	372560	320840	5424501	6747133	8774608	15515005	11254299	12293039	501398	1120314	704482	28867151	30227987	22518266
Ornithine-1,5-lactam	0	0	0	0	0	0	0	0	0	0	0	0	0	0	0	0	0	0
Orotic acid	1570802	1504051	1495597	1441349	1467733	1523332	19324900	20194556	20237283	26236157	25561108	25100220	1517631	1472841	1695407	31748753	33657065	33923500
Oxalic acid	943262	932962	817807	1340762	1298969	1109372	10798326	12603885	12772751	14773604	14364381	15149713	2023305	2163158	2189591	18205663	20946943	19412905
Palmitic acid	8296879	8184825	10365695	14753982	14984952	14625710	1670714	1869902	1877556	3190067	2908772	2888672	7589410	9531479	10306182	805049	1155309	1115485
Palmitoleic acid	13685402	13707210	14147454	21456896	21281698	21094222	6223943	6104791	6163488	5855857	5159923	5266872	15025516	15611081	17690555	3417507	3156601	3320825
PEP	0	0	0	0	0	0	4299	3823	3892	14007	13726	13611	0	0	0	51110	55550	53261
Phenylalanine	336607	318385	334208	424323	449412	393301	8263910	7286553	6878813	8541685	8250343	7813467	547092	485972	512919	16477503	16447464	11648941
Phosphate	1.30642e+08	1.24612e+08	1.3155e+08	1.67319e+08	1.7753e+08	1.68636e+08	4.88096e+08	4.89396e+08	3.09481e+08	6.23988e+08	3.60871e+08	5.60109e+08	1.82568e+08	2.06142e+08	0	6.12504e+08	3.3886e+08	5.94195e+08
Phytosphingosine	251593	350614	277995	282366	333384	304651	0	0	0	0	0	0	303288	341893	251194	0	0	0
Porphine	2.08154e+06	2.02417e+06	2.31851e+06	2.13628e+06	2.10206e+06	2.23053e+06	508704	481267	681955	722810	817811	794235	3.57319e+06	3.8439e+06	3.58516e+06	288248	347616	578054
Proline	217440	150582	108333	131120	170667	141599	328672	157704	111488	96626	73364	126507	239563	121382	82717	248748	268885	359773
Pyroglutamate	915988	984146	1271498	1143681	1085601	1137237	8474510	10519213	12958163	10551739	10911243	9910866	2270620	2942818	3475067	41247399	38358226	38890751
Pyrophosphate	7763293	7680324	7829876	9334797	10739241	11189414	23471346	19102027	14387939	557008	436365	368359	19267600	18904488	20016358	2995171	3262457	2962807
Pyruvate	193671	206783	218463	7997	19104	24205	951630	1060251	1122763	401528	412019	410653	46806	45109	40709	910918	944514	1019268
Ribose	26078	0	59147	40708	0	49575	171697	307574	299069	0	0	0	81504	80423	116012	665430	671072	376861
Serine	778061	777369	732118	770217	771214	812756	8141880	7568729	7256817	6445933	5761127	5448772	1147458	1213887	824697	14312744	15121585	14413266
Squalene	617829	705892	642915	2002226	2186741	2050424	0	0	0	0	0	0	949970	1452176	1185767	0	0	0
Succinate	32062	33938	32991	46623	47326	47406	349059	360001	354326	609366	603443	576693	15565	15448	15389	191454	193239	190524
Spemidine	0	0	0	0	0	0	2886644	2851040	2393910	2910029	2504765	2252507	317566	268386	0	5606745	5501555	4934145
Threonine	1340678	1247963	1354730	1544409	1567190	1510021	10877973	10807075	9360775	10791950	9834977	8841987	2177901	1774576	1780319	11868509	7030220	6545937
Trehalose	1798667	1887895	1767760	8904806	9217759	8268312	26017066	27872909	24642723	110028348	106916222	106900429	2785529	3188951	3084255	5117757	6896766	7386802
Tyrosine 3TMS	261717	213877	207878	281402	313068	235051	10272288	10545063	10371451	13440352	13067935	12665533	384817	390230	273226	25561553	25764362	25079589
Uracil	78891	53592	41772	16803	13384	10725	1162621	994386	993720	4965672	2246946	1931245	78813	59100	46011	7785960	4205330	4036777
Uridine	0	0	0	0	0	0	2680603	3809420	3310629	5201983	4867150	5277221	0	0	0	14491977	15757735	15176874
Valine	429898	459012	470593	712547	789159	798698	5164297	5346868	5795724	7699149	8182344	8092459	816553	890803	738682	12491770	13135643	12064407
Phenyl-glucose	22470695	22802421	22289673	20917719	20920092	20134630	7026029	7464554	7324685	7668758	7433213	7362716	19323683	20710069	20339979	12924778	14338155	14091919
Ribitol	35520565	33600491	35211005	31889707	32543327	28910233	11281943	11709761	12048029	13213804	12520723	12540104	30052173	29296545	33050931	23370217	25008975	24751690

## Sheet: Summary
Summary of annotated data matrix
Name	Mito_atp4_1	Mito_atp4_2	Mito_atp4_3	Mito_sdh2_1	Mito_sdh2_2	Mito_sdh2_3	Cyto_atp4_1	Cyto_atp4_2	Cyto_atp4_3	Cyto_sdh2_1	Cyto_sdh2_2	Cyto_sdh2_3	Mito_WT_1	Mito_WT_2	Mito_WT_3	Cyto_WT_1	Cyto_WT_2	Cyto_WT_3
1-Methyl nicotinamide	6409	5973	7126	53947	56236	52225	36690	38855	37023	57463	54302	53669	24873	24088	22631	86448	88718	78934
2-Ketoglutarate	0	0	0	0	0	0	9061	9351	9494	4704	4403	4113	0	0	0	14871	15780	16179
2-Phosphoglycerate	0	0	0	0	0	0	0	0	0	174633	175229	181271	0	0	0	519934	566185	329840
3-Phosphoglycerate	0	0	0	103730	101730	114007	461561	387893	541619	2149670	2211379	2456639	333241	371464	364707	6983679	7701985	7359369
14-Demethyllanosterol	679514	790706	561199	619133	635071	592819	0	0	0	0	0	0	3085863	2808380	2844343	0	0	0
Adenine	31782.3	14926.3	0	25509.3	0	0	172438	119191	238629	509445	260420	246056	0	0	0	344042	360324	359420
Adenosine	150005	196428	185143	174886	206729	183785	14458878	15663578	14295300	22465555	20426506	20574655	509885	628409	587614	24508723	30495536	26733443
Alanine	1240113	1348705	1344492	1120152	1140764	1214784	9849222	10052331	8534728	10201958	9882864	8748959	1246624	882454	52424	12466239	11518692	8081377
Aminomalonic acid	103738	98568	104764	79676	88599	74426	323285	359547	383341	203494	239265	132260	83734	86031	82393	185179	257404	234733
AMP	0	0	0	239025	267331	232787	103259	141094	137121	291801	382930	301949	221546	276241	162086	1036856	1197363	1022950
Asparagine	0	0	0	0	0	0	2614506	2476377	1664439	2506178	2704519	2473423	0	0	0	5747423	4221708	3625330
Aspartate	1612508	1558850	1385142	1701586	1732700	1671059	10395004	11063097	13206056	20592902	16321902	17170005	2656792	2470413	2593409	29147621	29706150	22058203
Citrate	1660358	1616927	1656251	0	0	0	15822517	16466140	16546340	0	0	0	1858195	1915458	1916847	16916978	17971982	17644981
Citrulline	0	0	0	0	0	0	646722	489185	430925	1240232	1092461	928982	0	0	0	1747077	1513357	1394918
Cystathionine	0	0	0	683361	731109	599487	629448	591936	617625	4603533	4104433	3878159	0	0	0	4904258	2801080	5643725
Cysteine	0	0	0	59999	67354	0	456627	484930	321415	378764	342304	236397	130368	122249	147640	1276340	1124336	860080
D-Glycero-D-gulo-Heptose	0	0	0	1177725	1042585	904145	2052242	2213331	2001850	2232581	1741782	0	1728894	1499579	1663876	3394811	3649415	3394843
Ergosterol	32485419	33921566	29396588	29428423	28240000	24866968	2013030	2139074	2038763	1860594	1685383	1757081	19438867	21981713	19586683	249939	291394	433329
Fructose	0	0	0	0	0	0	183966	0	0	454017	0	287612	0	66367	138126	0	405029	0
Fumarate	25492.3	21456.3	24493.3	6609.33	6034.33	5539.33	76316.3	75518.3	95737.3	33107.3	31641.3	34573.3	25569.3	24571.3	22649.3	164730	164730	164730
Galactinol	0	0	0	0	0	0	724501	802955	776664	1034817	1021752	974988	0	0	0	499697	550504	587230
Gluconic acid	0	0	0	0	0	0	527485	544610	528456	312765	242413	196694	155968	159123	0	1489073	1496085	1413636
Glucose	978273	965272	984473	2283778	2453966	2215504	16048346	16925041	15960957	24729863	23898901	23620249	1145608	1231571	1148374	3649812	6665986	2483859
Mannose-6P	0	0	0	0	0	0	167863	172227	168113	646482	794653	663229	0	0	0	515588	773843	686076
Glutamate	2827826	2672609	2893811	2093163	2721261	2660659	33837291	33846563	30484670	41354195	37617900	38295917	7826207	7607150	7598337	122150412	104249910	117414533
Glutamine	0	0	0	0	0	0	0	0	0	487973	482659	660112	0	0	0	1562808	2486127	2225064
Glyceric acid	16748	25752	20974	33263	38978	33528	237934	226906	288271	471528	401053	421701	67645	70978	63216	1081849	1047643	1063483
Glycerol	17626.3	23665.3	26770.3	8387.33	10503.3	11063.3	349770	369126	333217	312085	301300	291229	73998.3	114389	110414	141058	127843	119526
Glycerolphosphate	1804068	1840094	2064313	3252666	3322577	3351685	2219296	2107548	1897994	1761751	1691539	1562162	2466559	2654877	2736528	2894800	2724264	2387774
Glycine	1519916	1469567	1568427	586566	588041	482508	15316986	12602055	5128626	15472043	10190377	6377931	1403603	1492866	979191	25375797	23035733	20179374
Glycolic acid	220127	230204	222478	176362	160952	159422	911464	1.18731e+06	1.28779e+06	2.04536e+06	1.40603e+06	1.35934e+06	206499	207799	234267	2.08548e+06	1.66078e+06	1.58081e+06
Histidine	0	0	0	0	0	0	0	0	0	0	0	0	0	0	0	5452606	3663168	5397789
Homocysteine	0	0	0	0	0	0	0	0	0	0	0	0	0	0	0	0	0	0
Homoserine	0	0	0	0	0	0	68277	32286	23968	97267	95572	73751	0	0	0	76565	82727	79694
Hydroxybutyric acid	0	0	0	0	0	0	84602	73065	84917	117044	117512	119601	0	0	0	179156	198797	134175
Hydroxyglutaric acid	19031	18266	19385	2703	5008	5024	219141	226873	230113	47658	47822	45892	7216	7197	6909	36909	39877	36829
Isoleucine	0	0	29865	0	0	108125	1506606	1686991	1930277	2534926	2798960	2967250	0	152066	207992	5184545	6205859	6164768
Isopropylmalate	0	0	86295	170378	190006	213728	1629472	2009267	1870660	3052913	3159223	2905621	363993	444869	448336	9062633	8881455	8509261
Lactate	675530	692682	722923	83890	0	0	18610835	21359116	20125821	1108877	925727	906816	137181	214143	98714	499621	230477	386950
Lanosterol	4228529	4456598	3819032	3974434	4521222	3608725	0	326457	0	0	0	0	2185180	2356157	2533072	0	0	0
Leucine	0	97839	126947	116963	129107	175660	2851589	3432509	3561271	3246637	3327545	3702506	87809	268505	298464	7725865	8765569	8328882
Lysine	6147443	6544539	7313079	7374063	6595763	6840414	10875065	14117819	17787755	9342949	9935325	9878922	10870052	8725190	10287032	7257676	8143931	8292526
Malate	247942	235373	247625	0	0	0	1183534	1221023	1265835	0	0	0	240955	225840	206360	8226328	7932621	8053428
Methionine	0	0	0	0	0	0	139299	0	0	152740	183773	0	0	0	0	281581	379338	981479
Methionine sulfoxide	0	0	0	0	0	0	0	0	0	0	0	0	0	0	0	0	99698	0
Monopalmitin	87393	98995	126090	137673	162882	175576	0	0	0	0	0	0	142624	202322	218598	0	0	0
Myo-Inositol	2289792	2274001	2548488	7821308	7802137	7802447	4399383	4530467	4652541	8250829	8033747	8051598	6689555	6819190	7449480	11035158	11788378	11410756
Myo-Inositol-P	473873	743078	379729	420167	652013	461550	0	0	0	0	0	0	590970	367652	657125	0	0	0
Myristic acid	297532	289728	427227	549821	559606	535834	105783	86340.3	107823	157558	0	121023	1.3333e+06	1.44941e+06	1.46052e+06	0	0	0
Nicotinic acid	150.333	0	20444.3	20988.3	30245.3	33836.3	237005	237832	264904	622966	633233	607766	183620	222485	181462	554280	563355	601239
Oleic acid	7.07741e+06	6.91999e+06	7.10711e+06	8.74462e+06	8.4196e+06	8.56469e+06	1.52823e+06	1.5276e+06	1.48568e+06	1.2642e+06	1.19755e+06	1.12562e+06	5.14292e+06	4.97265e+06	6.39971e+06	0	0	0
Ornithine	340683	266205	537905	220047	372560	320840	5424501	6747133	8774608	15515005	11254299	12293039	501398	1120314	704482	28867151	30227987	22518266
Ornithine-1,5-lactam	0	0	0	0	0	0	0	0	0	0	0	0	0	0	0	0	0	0
Orotic acid	1570802	1504051	1495597	1441349	1467733	1523332	19324900	20194556	20237283	26236157	25561108	25100220	1517631	1472841	1695407	31748753	33657065	33923500
Palmitic acid	8296879	8184825	10365695	14753982	14984952	14625710	1670714	1869902	1877556	3190067	2908772	2888672	7589410	9531479	10306182	805049	1155309	1115485
Palmitoleic acid	13685402	13707210	14147454	21456896	21281698	21094222	6223943	6104791	6163488	5855857	5159923	5266872	15025516	15611081	17690555	3417507	3156601	3320825
PEP	0	0	0	0	0	0	4299	3823	3892	14007	13726	13611	0	0	0	51110	55550	53261
Phenylalanine	336607	318385	334208	424323	449412	393301	8263910	7286553	6878813	8541685	8250343	7813467	547092	485972	512919	16477503	16447464	11648941
Phytosphingosine	251593	350614	277995	282366	333384	304651	0	0	0	0	0	0	303288	341893	251194	0	0	0
Porphine	2.08154e+06	2.02417e+06	2.31851e+06	2.13628e+06	2.10206e+06	2.23053e+06	508704	481267	681955	722810	817811	794235	3.57319e+06	3.8439e+06	3.58516e+06	288248	347616	578054
Proline	217440	150582	108333	131120	170667	141599	328672	157704	111488	96626	73364	126507	239563	121382	82717	248748	268885	359773
Pyroglutamate	915988	984146	1271498	1143681	1085601	1137237	8474510	10519213	12958163	10551739	10911243	9910866	2270620	2942818	3475067	41247399	38358226	38890751
Pyrophosphate	7763293	7680324	7829876	9334797	10739241	11189414	23471346	19102027	14387939	557008	436365	368359	19267600	18904488	20016358	2995171	3262457	2962807
Pyruvate	193671	206783	218463	7997	19104	24205	951630	1060251	1122763	401528	412019	410653	46806	45109	40709	910918	944514	1019268
Ribose	26078	0	59147	40708	0	49575	171697	307574	299069	0	0	0	81504	80423	116012	665430	671072	376861
Serine	778061	777369	732118	770217	771214	812756	8141880	7568729	7256817	6445933	5761127	5448772	1147458	1213887	824697	14312744	15121585	14413266
Squalene	617829	705892	642915	2002226	2186741	2050424	0	0	0	0	0	0	949970	1452176	1185767	0	0	0
Succinate	32062	33938	32991	46623	47326	47406	349059	360001	354326	609366	603443	576693	15565	15448	15389	191454	193239	190524
Threonine	1340678	1247963	1354730	1544409	1567190	1510021	10877973	10807075	9360775	10791950	9834977	8841987	2177901	1774576	1780319	11868509	7030220	6545937
Trehalose	1798667	1887895	1767760	8904806	9217759	8268312	26017066	27872909	24642723	110028348	106916222	106900429	2785529	3188951	3084255	5117757	6896766	7386802
Tyrosine	261717	213877	207878	281402	313068	235051	10272288	10545063	10371451	13440352	13067935	12665533	384817	390230	273226	25561553	25764362	25079589
Uracil	78891	53592	41772	16803	13384	10725	1162621	994386	993720	4965672	2246946	1931245	78813	59100	46011	7785960	4205330	4036777
Uridine	0	0	0	0	0	0	2680603	3809420	3310629	5201983	4867150	5277221	0	0	0	14491977	15757735	15176874
Valine	429898	459012	470593	712547	789159	798698	5164297	5346868	5795724	7699149	8182344	8092459	816553	890803	738682	12491770	13135643	12064407

## Sheet: Intern Norm
Internal standard normalisation of data matrix
Name	Mito_atp4_1	Mito_atp4_2	Mito_atp4_3	Mito_sdh2_1	Mito_sdh2_2	Mito_sdh2_3	Cyto_atp4_1	Cyto_atp4_2	Cyto_atp4_3	Cyto_sdh2_1	Cyto_sdh2_2	Cyto_sdh2_3	Mito_WT_1	Mito_WT_2	Mito_WT_3	Cyto_WT_1	Cyto_WT_2	Cyto_WT_3
1-Methyl nicotinamide	0.000285216	0.000261946	0.0003197	0.00257901	0.00268813	0.00259379	0.00522201	0.00520527	0.00505455	0.00749313	0.00730532	0.00728929	0.00128718	0.00116311	0.00111264	0.00668855	0.00618755	0.00560137
2-Ketoglutarate	0	0	0	0	0	0	0.00128963	0.00125272	0.00129616	0.000613398	0.000592341	0.000558625	0	0	0	0.00115058	0.00110056	0.0011481
2-Phosphoglycerate	0	0	0	0	0	0	0	0	0	0.022772	0.0235738	0.0246201	0	0	0	0.0402277	0.039488	0.0234063
3-Phosphoglycerate	0	0	0	0.00495895	0.00486279	0.00566223	0.065693	0.0519647	0.0739443	0.280315	0.2975	0.333659	0.0172452	0.0179364	0.0179305	0.540333	0.537167	0.52224
14-Demethyllanosterol	0.03024	0.0346764	0.0251775	0.0295985	0.030357	0.0294428	0	0	0	0	0	0	0.159693	0.135605	0.13984	0	0	0
Adenine	0.00141439	0.000654594	0	0.00121951	0	0	0.0245428	0.0159676	0.0325788	0.0664313	0.0350347	0.0334192	0	0	0	0.0266188	0.0251305	0.0255054
Adenosine	0.00667558	0.00861435	0.00830622	0.00836066	0.00988184	0.00912781	2.0579	2.09839	1.95166	2.92949	2.748	2.79444	0.0263865	0.0303432	0.0288896	1.89626	2.12688	1.89708
Alanine	0.055188	0.0591474	0.0603191	0.0535504	0.0545296	0.0603331	1.40182	1.34668	1.1652	1.33033	1.32955	1.18828	0.0645128	0.0426099	0.00257739	0.964522	0.803359	0.573476
Aminomalonic acid	0.00461659	0.0043227	0.00470011	0.00380902	0.00423512	0.00369642	0.0460125	0.0481672	0.0523355	0.0265355	0.0321886	0.0179635	0.00433323	0.00415407	0.00405079	0.0143274	0.0179524	0.0166573
AMP	0	0	0	0.0114269	0.0127787	0.0115615	0.0146966	0.0189019	0.0187204	0.0380506	0.0515161	0.0410105	0.011465	0.0133385	0.00796884	0.0802223	0.0835089	0.0725912
Asparagine	0	0	0	0	0	0	0.372117	0.331752	0.227237	0.326804	0.363843	0.335939	0	0	0	0.444683	0.294439	0.257263
Aspartate	0.0717605	0.0683634	0.0621428	0.0813466	0.0828247	0.0829943	1.4795	1.48208	1.80295	2.6853	2.19581	2.33202	0.137489	0.119286	0.127503	2.25517	2.07183	1.56531
Citrate	0.0738899	0.0709103	0.0743058	0	0	0	2.25199	2.20591	2.25898	0	0	0	0.0961615	0.0924892	0.0942404	1.30888	1.25344	1.25213
Citrulline	0	0	0	0	0	0	0.0920466	0.0655344	0.0588319	0.161725	0.14697	0.126174	0	0	0	0.135173	0.105548	0.0989871
Cystathionine	0	0	0	0.032669	0.0349477	0.0297739	0.089588	0.0792996	0.084321	0.600297	0.552175	0.526729	0	0	0	0.379446	0.195358	0.400494
Cysteine	0	0	0	0.00286833	0.00321958	0	0.0649908	0.0649644	0.0438811	0.0493905	0.0460506	0.0321073	0.00674654	0.00590288	0.00725861	0.0987514	0.0784157	0.0610336
D-Glycero-D-gulo-Heptose	0	0	0	0.0563027	0.0498365	0.044905	0.292091	0.296512	0.273302	0.291127	0.234324	0	0.0894702	0.0724082	0.0818032	0.262659	0.254525	0.240907
Ergosterol	1.44568	1.48763	1.31884	1.40687	1.3499	1.23503	0.28651	0.286564	0.278341	0.24262	0.226737	0.238646	1.00596	1.0614	0.962965	0.019338	0.020323	0.0307502
Fructose	0	0	0	0	0	0	0.0261835	0	0	0.0592035	0	0.0390633	0	0.00320458	0.00679086	0	0.0282483	0
Fumarate	0.00113447	0.000940967	0.00109886	0.000315968	0.000288447	0.000275115	0.0108619	0.0101169	0.0130705	0.00431717	0.00425675	0.00469573	0.00132321	0.00118644	0.00111354	0.0127453	0.0114889	0.0116897
Galactinol	0	0	0	0	0	0	0.103117	0.107569	0.106034	0.134939	0.137458	0.132422	0	0	0	0.0386619	0.0383943	0.0416714
Gluconic acid	0	0	0	0	0	0	0.0750758	0.0729595	0.0721473	0.0407843	0.0326121	0.0267149	0.00807134	0.00768336	0	0.115211	0.104343	0.100315
Glucose	0.0435355	0.042332	0.0441672	0.109179	0.117302	0.110035	2.28413	2.26739	2.17906	3.22475	3.21515	3.20809	0.0592852	0.0594673	0.056459	0.282389	0.464912	0.176261
Mannose-6P	0	0	0	0	0	0	0.0238916	0.0230726	0.0229516	0.0843007	0.106906	0.0900794	0	0	0	0.0398914	0.0539709	0.0486858
Glutamate	0.125845	0.117207	0.129827	0.100067	0.130079	0.132143	4.81599	4.5343	4.16191	5.39255	5.06079	5.20133	0.405006	0.367316	0.373567	9.45087	7.2708	8.33205
Glutamine	0	0	0	0	0	0	0	0	0	0.0636313	0.0649328	0.089656	0	0	0	0.120916	0.173392	0.157896
Glyceric acid	0.000745326	0.00112935	0.000940974	0.00159018	0.00186318	0.00166519	0.0338646	0.0303978	0.0393561	0.0614869	0.0539542	0.0572752	0.00350063	0.00342722	0.00310797	0.0837035	0.0730668	0.0754676
Glycerol	0.000784414	0.00103784	0.00120102	0.000400968	0.000502069	0.000549468	0.0497821	0.0494506	0.0454924	0.0406957	0.0405343	0.0395546	0.00382941	0.00552337	0.00542844	0.0109138	0.0089163	0.00848191
Glycerolphosphate	0.0802854	0.0806973	0.092613	0.155498	0.158822	0.166464	0.315868	0.282341	0.259123	0.229731	0.227565	0.212172	0.127644	0.128193	0.134539	0.223973	0.190001	0.169443
Glycine	0.0676399	0.0644478	0.0703656	0.0280416	0.0281089	0.0239641	2.18003	1.68825	0.700184	2.01754	1.37092	0.866247	0.0726364	0.0720841	0.0481412	1.96334	1.6066	1.43198
Glycolic acid	0.0097962	0.0100956	0.00998123	0.00843124	0.00769367	0.00791782	0.129727	0.15906	0.175815	0.266713	0.189156	0.184625	0.0106863	0.0100337	0.0115176	0.161355	0.115829	0.112178
Histidine	0	0	0	0	0	0	0	0	0	0	0	0	0	0	0	0.421872	0.255484	0.383041
Homoserine	0	0	0	0	0	0	0.00971772	0.00432524	0.00327222	0.0126835	0.0128574	0.0100168	0	0	0	0.00592389	0.00576971	0.0056553
Hydroxybutyric acid	0	0	0	0	0	0	0.0120412	0.00978826	0.0115933	0.0152624	0.015809	0.0162441	0	0	0	0.0138614	0.0138649	0.00952141
Hydroxyglutaric acid	0.000846925	0.000801055	0.000869685	0.000129221	0.000239387	0.00024952	0.0311899	0.0303934	0.0314161	0.00621457	0.00643356	0.00623303	0.000373428	0.000347512	0.000339676	0.00285568	0.00278118	0.00261348
Isoleucine	0	0	0.00133986	0	0	0.0053701	0.214432	0.226	0.26353	0.330552	0.376548	0.40301	0	0.00734261	0.0102258	0.401132	0.432821	0.437468
Isopropylmalate	0	0	0.00387152	0.00814515	0.00908246	0.0106149	0.231919	0.269174	0.255391	0.398097	0.425014	0.39464	0.0188366	0.0214808	0.0220421	0.701183	0.619428	0.60384
Lactate	0.0300627	0.0303776	0.0324331	0.00401048	0	0	2.64884	2.86141	2.74767	0.144597	0.124539	0.123163	0.00709911	0.01034	0.0048532	0.0386561	0.0160744	0.027459
Lanosterol	0.18818	0.195444	0.171336	0.190003	0.216119	0.17923	0	0.0437343	0	0	0	0	0.113083	0.113769	0.124537	0	0	0
Leucine	0	0.00429073	0.00569533	0.00559158	0.00617144	0.00872427	0.405861	0.459841	0.486201	0.423359	0.447659	0.502872	0.00454411	0.0129649	0.0146738	0.597756	0.611346	0.59104
Lysine	0.273576	0.287011	0.328093	0.352527	0.315284	0.339734	1.54783	1.89131	2.42847	1.21831	1.33661	1.34175	0.562525	0.421302	0.505754	0.561532	0.56799	0.58846
Malate	0.011034	0.0103223	0.0111094	0	0	0	0.16845	0.163576	0.172818	0	0	0	0.0124694	0.0109048	0.0101455	0.636477	0.553253	0.571493
Methionine	0	0	0	0	0	0	0.0198261	0	0	0.0199172	0.0247232	0	0	0	0	0.0217861	0.0264565	0.0696484
Methionine sulfoxide	0	0	0	0	0	0	0	0	0	0	0	0	0	0	0	0	0.00695334	0
Monopalmitin	0.0038892	0.00434142	0.00565688	0.00658164	0.00778591	0.0087201	0	0	0	0	0	0	0.00738079	0.00976926	0.0107472	0	0	0
Myo-Inositol	0.101901	0.0997263	0.114335	0.373908	0.372949	0.387514	0.626155	0.606931	0.635186	1.0759	1.08079	1.09356	0.346184	0.329269	0.366248	0.853799	0.822168	0.809738
Myo-Inositol-P	0.0210885	0.0325877	0.0170361	0.0200867	0.0311668	0.0229232	0	0	0	0	0	0	0.0305827	0.0177523	0.0323071	0	0	0
Myristic acid	0.0132409	0.012706	0.0191671	0.026285	0.0267497	0.0266126	0.0150559	0.0115667	0.0147205	0.0205455	0	0.0164373	0.0689981	0.0699858	0.0718054	0	0	0
Nicotinic acid	6.6902e-06	0	0.000917211	0.00100338	0.00144576	0.0016805	0.0337325	0.0318616	0.036166	0.0812343	0.0851897	0.0825465	0.00950235	0.0107429	0.00892146	0.0428851	0.0392906	0.0426655
Oleic acid	0.314962	0.303476	0.318852	0.418048	0.402465	0.425371	0.21751	0.204648	0.202832	0.164851	0.161108	0.152881	0.266146	0.240108	0.314637	0	0	0
Ornithine	0.0151612	0.0116744	0.0241325	0.0105196	0.0178087	0.0159347	0.772058	0.90389	1.19795	2.02314	1.51406	1.66963	0.0259473	0.0540951	0.0346353	2.23347	2.10822	1.59796
Orotic acid	0.0699045	0.0659601	0.0670982	0.0689056	0.070159	0.0756573	2.75047	2.70539	2.76289	3.42117	3.43877	3.4091	0.0785374	0.0711171	0.0833534	2.45643	2.34738	2.4073
Palmitic acid	0.369231	0.358945	0.465045	0.705334	0.716295	0.726396	0.237789	0.250504	0.256333	0.415982	0.391321	0.392338	0.392752	0.460234	0.506696	0.0622873	0.0805758	0.0791578
Palmitoleic acid	0.609033	0.60113	0.634709	1.02578	1.01729	1.04766	0.885841	0.817837	0.841468	0.763599	0.694171	0.715344	0.77757	0.753792	0.869743	0.264415	0.220154	0.235655
PEP	0	0	0	0	0	0	0.000611868	0.000512154	0.000531354	0.0018265	0.00184658	0.00184864	0	0	0	0.00395442	0.00387428	0.00377954
Phenylalanine	0.0149798	0.0139628	0.0149938	0.0202853	0.0214823	0.0195336	1.17619	0.976154	0.939127	1.11383	1.10993	1.06122	0.028312	0.0234655	0.0252173	1.27488	1.14711	0.82664
Phytosphingosine	0.0111965	0.0153762	0.0124719	0.0134989	0.0159361	0.0151307	0	0	0	0	0	0	0.0156951	0.0165085	0.0123498	0	0	0
Porphine	0.0926336	0.0887701	0.104017	0.102128	0.100481	0.110781	0.0724027	0.0644736	0.0931036	0.0942538	0.110021	0.107873	0.184912	0.185605	0.176262	0.0223019	0.0242441	0.0410202
Proline	0.0096766	0.00660377	0.00486023	0.00626837	0.00815804	0.00703261	0.0467792	0.021127	0.0152209	0.0126	0.00986976	0.0171821	0.0123974	0.00586101	0.00406672	0.0192458	0.0187531	0.0255304
Pyroglutamate	0.0407637	0.0431597	0.0570443	0.0546752	0.0518927	0.0564816	1.20616	1.40922	1.76911	1.37594	1.4679	1.34609	0.117505	0.142096	0.170849	3.19134	2.67526	2.75979
Pyrophosphate	0.345485	0.336821	0.351278	0.446263	0.513346	0.55573	3.34063	2.55903	1.96431	0.0726334	0.0587048	0.0500303	0.997098	0.912816	0.984089	0.231739	0.227537	0.210249
Pyruvate	0.00861883	0.00906847	0.00980109	0.000382307	0.000913189	0.00120216	0.135444	0.142038	0.153285	0.0523589	0.0554295	0.0557747	0.00242221	0.00217812	0.00200143	0.0704784	0.0658742	0.07233
Ribose	0.00116053	0	0.00265356	0.0019461	0	0.00246218	0.0244373	0.0412046	0.0408303	0	0	0	0.00421783	0.00388328	0.00570364	0.0514848	0.0468032	0.0267431
Serine	0.0346256	0.0340915	0.0328456	0.0368213	0.0368648	0.0403661	1.15882	1.01396	0.990734	0.840545	0.775052	0.740049	0.0593809	0.0586134	0.0405456	1.10739	1.05464	1.0228
Squalene	0.0274949	0.0309569	0.0288436	0.0957191	0.104528	0.101836	0	0	0	0	0	0	0.0491609	0.0701193	0.0582974	0	0	0
Succinate	0.00142684	0.00148835	0.0014801	0.00222888	0.00226223	0.00235445	0.0496808	0.0482281	0.0483742	0.0794608	0.081182	0.0783261	0.000805488	0.000745917	0.000756589	0.0148129	0.0134773	0.0135201
Threonine	0.0596634	0.0547294	0.0607784	0.0738326	0.0749132	0.0749962	1.54824	1.44779	1.27798	1.40726	1.32311	1.20091	0.112706	0.0856866	0.0875281	0.918276	0.490316	0.464517
Trehalose	0.080045	0.0827936	0.0793085	0.425706	0.440618	0.410651	3.70295	3.73404	3.36434	14.3476	14.3836	14.5192	0.144151	0.153981	0.151635	0.395965	0.481008	0.524187
Tyrosine	0.011647	0.00937957	0.0093262	0.0134528	0.0149649	0.011674	1.46203	1.41268	1.41596	1.75261	1.75805	1.72023	0.0199143	0.0188425	0.013433	1.97772	1.79691	1.77971
Uracil	0.00351084	0.00235028	0.00187405	0.00080329	0.000639768	0.000532664	0.165473	0.133214	0.135667	0.64752	0.302285	0.262301	0.00407857	0.00285368	0.0022621	0.602406	0.293296	0.28646
Uridine	0	0	0	0	0	0	0.381525	0.510335	0.451982	0.678334	0.654784	0.716749	0	0	0	1.12126	1.09901	1.07699
Valine	0.0191315	0.02013	0.0211126	0.0340643	0.0377225	0.0396679	0.735024	0.716301	0.791259	1.00396	1.10078	1.09911	0.0422566	0.043013	0.0363168	0.966498	0.916132	0.856122

## Sheet: Factor
Factor multiplication of cytoplasmic fraction based on applied volume and calulated volume
Name	Mito_atp4_1	Mito_atp4_2	Mito_atp4_3	Mito_sdh2_1	Mito_sdh2_2	Mito_sdh2_3	Cyto_atp4_1	Cyto_atp4_2	Cyto_atp4_3	Cyto_sdh2_1	Cyto_sdh2_2	Cyto_sdh2_3	Mito_WT_1	Mito_WT_2	Mito_WT_3	Cyto_WT_1	Cyto_WT_2	Cyto_WT_3
1-Methyl nicotinamide	0.000285216	0.000261946	0.0003197	0.00257901	0.00268813	0.00259379	0.00777035	0.00774544	0.00752117	0.00942636	0.00919009	0.00916993	0.00128718	0.00116311	0.00111264	0.0197312	0.0182533	0.016524
2-Ketoglutarate	0	0	0	0	0	0	0.00191897	0.00186405	0.00192869	0.000771655	0.000745166	0.000702751	0	0	0	0.00339421	0.00324665	0.00338691
2-Phosphoglycerate	0	0	0	0	0	0	0	0	0	0.0286472	0.0296558	0.0309721	0	0	0	0.118672	0.11649	0.0690487
3-Phosphoglycerate	0	0	0	0.00495895	0.00486279	0.00566223	0.0977512	0.0773234	0.110029	0.352637	0.374255	0.419743	0.0172452	0.0179364	0.0179305	1.59398	1.58464	1.54061
14-Demethyllanosterol	0.03024	0.0346764	0.0251775	0.0295985	0.030357	0.0294428	0	0	0	0	0	0	0.159693	0.135605	0.13984	0	0	0
Adenine	0.00141439	0.000654594	0	0.00121951	0	0	0.0365197	0.0237599	0.0484772	0.0835705	0.0440736	0.0420414	0	0	0	0.0785255	0.0741348	0.075241
Adenosine	0.00667558	0.00861435	0.00830622	0.00836066	0.00988184	0.00912781	3.06216	3.12241	2.90407	3.6853	3.45699	3.5154	0.0263865	0.0303432	0.0288896	5.59396	6.2743	5.59637
Alanine	0.055188	0.0591474	0.0603191	0.0535504	0.0545296	0.0603331	2.08591	2.00385	1.73382	1.67355	1.67258	1.49485	0.0645128	0.0426099	0.00257739	2.84534	2.36991	1.69175
Aminomalonic acid	0.00461659	0.0043227	0.00470011	0.00380902	0.00423512	0.00369642	0.0684666	0.0716729	0.0778752	0.0333816	0.0404933	0.0225981	0.00433323	0.00415407	0.00405079	0.042266	0.0529595	0.049139
AMP	0	0	0	0.0114269	0.0127787	0.0115615	0.0218686	0.028126	0.0278559	0.0478677	0.0648072	0.0515913	0.011465	0.0133385	0.00796884	0.236656	0.246351	0.214144
Asparagine	0	0	0	0	0	0	0.55371	0.493646	0.338129	0.411119	0.457714	0.422611	0	0	0	1.31181	0.868594	0.758926
Aspartate	0.0717605	0.0683634	0.0621428	0.0813466	0.0828247	0.0829943	2.20149	2.20534	2.68279	3.37811	2.76233	2.93368	0.137489	0.119286	0.127503	6.65276	6.11188	4.61766
Citrate	0.0738899	0.0709103	0.0743058	0	0	0	3.35095	3.2824	3.36137	0	0	0	0.0961615	0.0924892	0.0942404	3.86119	3.69764	3.6938
Citrulline	0	0	0	0	0	0	0.136965	0.0975152	0.0875418	0.20345	0.184889	0.158727	0	0	0	0.398759	0.311365	0.292012
Cystathionine	0	0	0	0.032669	0.0349477	0.0297739	0.133307	0.117998	0.12547	0.755174	0.694636	0.662626	0	0	0	1.11937	0.576307	1.18146
Cysteine	0	0	0	0.00286833	0.00321958	0	0.0967063	0.096667	0.065295	0.0621333	0.0579317	0.040391	0.00674654	0.00590288	0.00725861	0.291317	0.231326	0.180049
D-Glycero-D-gulo-Heptose	0	0	0	0.0563027	0.0498365	0.044905	0.434632	0.44121	0.406673	0.366238	0.29478	0	0.0894702	0.0724082	0.0818032	0.774844	0.750848	0.710676
Ergosterol	1.44568	1.48763	1.31884	1.40687	1.3499	1.23503	0.426327	0.426408	0.414172	0.305216	0.285235	0.300216	1.00596	1.0614	0.962965	0.057047	0.0599528	0.090713
Fructose	0	0	0	0	0	0	0.038961	0	0	0.074478	0	0.0491416	0	0.00320458	0.00679086	0	0.0833326	0
Fumarate	0.00113447	0.000940967	0.00109886	0.000315968	0.000288447	0.000275115	0.0161626	0.015054	0.0194489	0.005431	0.00535499	0.00590723	0.00132321	0.00118644	0.00111354	0.0375987	0.0338924	0.0344846
Galactinol	0	0	0	0	0	0	0.153438	0.160063	0.157778	0.169754	0.172922	0.166587	0	0	0	0.114053	0.113263	0.122931
Gluconic acid	0	0	0	0	0	0	0.111713	0.108564	0.107355	0.0513067	0.0410261	0.0336073	0.00807134	0.00768336	0	0.339872	0.307812	0.29593
Glucose	0.0435355	0.042332	0.0441672	0.109179	0.117302	0.110035	3.39878	3.37387	3.24245	4.05674	4.04466	4.03578	0.0592852	0.0594673	0.056459	0.833047	1.37149	0.519971
Mannose-6P	0	0	0	0	0	0	0.0355507	0.0343321	0.0341519	0.10605	0.134487	0.11332	0	0	0	0.11768	0.159214	0.143623
Glutamate	0.125845	0.117207	0.129827	0.100067	0.130079	0.132143	7.16619	6.74705	6.19292	6.78383	6.36647	6.54327	0.405006	0.367316	0.373567	27.8801	21.4489	24.5795
Glutamine	0	0	0	0	0	0	0	0	0	0.0800482	0.0816854	0.112787	0	0	0	0.356701	0.511508	0.465795
Glyceric acid	0.000745326	0.00112935	0.000940974	0.00159018	0.00186318	0.00166519	0.0503906	0.0452319	0.0585619	0.0773505	0.0678744	0.0720522	0.00350063	0.00342722	0.00310797	0.246925	0.215547	0.222629
Glycerol	0.000784414	0.00103784	0.00120102	0.000400968	0.000502069	0.000549468	0.0740757	0.0735824	0.0676927	0.0511952	0.0509922	0.0497597	0.00382941	0.00552337	0.00542844	0.0321957	0.0263031	0.0250216
Glycerolphosphate	0.0802854	0.0806973	0.092613	0.155498	0.158822	0.166464	0.470011	0.420123	0.385575	0.289002	0.286277	0.266912	0.127644	0.128193	0.134539	0.66072	0.560503	0.499856
Glycine	0.0676399	0.0644478	0.0703656	0.0280416	0.0281089	0.0239641	3.24389	2.51212	1.04187	2.53807	1.72462	1.08974	0.0726364	0.0720841	0.0481412	5.79187	4.73948	4.22435
Glycolic acid	0.0097962	0.0100956	0.00998123	0.00843124	0.00769367	0.00791782	0.193033	0.236681	0.261612	0.335525	0.237958	0.232258	0.0106863	0.0100337	0.0115176	0.475997	0.341696	0.330926
Histidine	0	0	0	0	0	0	0	0	0	0	0	0	0	0	0	1.24452	0.753678	1.12997
Homoserine	0	0	0	0	0	0	0.01446	0.00643596	0.00486907	0.0159559	0.0161746	0.0126012	0	0	0	0.0174755	0.0170206	0.0166831
Hydroxybutyric acid	0	0	0	0	0	0	0.0179173	0.0145649	0.0172508	0.0192002	0.0198878	0.0204351	0	0	0	0.0408912	0.0409014	0.0280882
Hydroxyglutaric acid	0.000846925	0.000801055	0.000869685	0.000129221	0.000239387	0.00024952	0.0464105	0.0452253	0.0467471	0.00781792	0.00809341	0.00784115	0.000373428	0.000347512	0.000339676	0.00842425	0.00820448	0.00770978
Isoleucine	0	0	0.00133986	0	0	0.0053701	0.319075	0.336288	0.392133	0.415835	0.473697	0.506987	0	0.00734261	0.0102258	1.18334	1.27682	1.29053
Isopropylmalate	0	0	0.00387152	0.00814515	0.00908246	0.0106149	0.345096	0.400532	0.380022	0.500807	0.534668	0.496457	0.0188366	0.0214808	0.0220421	2.06849	1.82731	1.78133
Lactate	0.0300627	0.0303776	0.0324331	0.00401048	0	0	3.94148	4.25777	4.08853	0.181903	0.15667	0.154939	0.00709911	0.01034	0.0048532	0.114035	0.0474194	0.081004
Lanosterol	0.18818	0.195444	0.171336	0.190003	0.216119	0.17923	0	0.0650766	0	0	0	0	0.113083	0.113769	0.124537	0	0	0
Leucine	0	0.00429073	0.00569533	0.00559158	0.00617144	0.00872427	0.603921	0.684244	0.723467	0.532586	0.563155	0.632613	0.00454411	0.0129649	0.0146738	1.76338	1.80347	1.74357
Lysine	0.273576	0.287011	0.328093	0.352527	0.315284	0.339734	2.30316	2.81428	3.61356	1.53264	1.68146	1.68792	0.562525	0.421302	0.505754	1.65652	1.67557	1.73596
Malate	0.011034	0.0103223	0.0111094	0	0	0	0.250653	0.243401	0.257153	0	0	0	0.0124694	0.0109048	0.0101455	1.87761	1.6321	1.6859
Methionine	0	0	0	0	0	0	0.0295013	0	0	0.0250558	0.0311018	0	0	0	0	0.0642691	0.0780468	0.205463
Methionine sulfoxide	0	0	0	0	0	0	0	0	0	0	0	0	0	0	0	0	0.0205123	0
Monopalmitin	0.0038892	0.00434142	0.00565688	0.00658164	0.00778591	0.0087201	0	0	0	0	0	0	0.00738079	0.00976926	0.0107472	0	0	0
Myo-Inositol	0.101901	0.0997263	0.114335	0.373908	0.372949	0.387514	0.931719	0.903113	0.945158	1.35348	1.35963	1.3757	0.346184	0.329269	0.366248	2.51871	2.4254	2.38873
Myo-Inositol-P	0.0210885	0.0325877	0.0170361	0.0200867	0.0311668	0.0229232	0	0	0	0	0	0	0.0305827	0.0177523	0.0323071	0	0	0
Myristic acid	0.0132409	0.012706	0.0191671	0.026285	0.0267497	0.0266126	0.0224032	0.0172113	0.0219042	0.0258462	0	0.0206782	0.0689981	0.0699858	0.0718054	0	0	0
Nicotinic acid	6.6902e-06	0	0.000917211	0.00100338	0.00144576	0.0016805	0.0501939	0.04741	0.053815	0.102193	0.107169	0.103843	0.00950235	0.0107429	0.00892146	0.126511	0.115907	0.125863
Oleic acid	0.314962	0.303476	0.318852	0.418048	0.402465	0.425371	0.323655	0.304516	0.301814	0.207382	0.202674	0.192325	0.266146	0.240108	0.314637	0	0	0
Ornithine	0.0151612	0.0116744	0.0241325	0.0105196	0.0178087	0.0159347	1.14882	1.34499	1.78255	2.54512	1.90468	2.1004	0.0259473	0.0540951	0.0346353	6.58875	6.21925	4.71397
Orotic acid	0.0699045	0.0659601	0.0670982	0.0689056	0.070159	0.0756573	4.0927	4.02563	4.11118	4.30384	4.32597	4.28865	0.0785374	0.0711171	0.0833534	7.24645	6.92476	7.10154
Palmitic acid	0.369231	0.358945	0.465045	0.705334	0.716295	0.726396	0.35383	0.37275	0.381423	0.523306	0.492282	0.493561	0.392752	0.460234	0.506696	0.183747	0.237699	0.233515
Palmitoleic acid	0.609033	0.60113	0.634709	1.02578	1.01729	1.04766	1.31813	1.21694	1.2521	0.960608	0.873267	0.899902	0.77757	0.753792	0.869743	0.780025	0.649454	0.695181
PEP	0	0	0	0	0	0	0.000910459	0.000762085	0.000790655	0.00229774	0.00232299	0.00232559	0	0	0	0.0116655	0.0114291	0.0111496
Phenylalanine	0.0149798	0.0139628	0.0149938	0.0202853	0.0214823	0.0195336	1.75016	1.45252	1.39742	1.4012	1.39629	1.33502	0.028312	0.0234655	0.0252173	3.76089	3.38398	2.43859
Phytosphingosine	0.0111965	0.0153762	0.0124719	0.0134989	0.0159361	0.0151307	0	0	0	0	0	0	0.0156951	0.0165085	0.0123498	0	0	0
Porphine	0.0926336	0.0887701	0.104017	0.102128	0.100481	0.110781	0.107735	0.0959367	0.138538	0.118571	0.138407	0.135704	0.184912	0.185605	0.176262	0.0657907	0.0715201	0.12101
Proline	0.0096766	0.00660377	0.00486023	0.00626837	0.00815804	0.00703261	0.0696074	0.031437	0.0226486	0.0158507	0.0124162	0.0216151	0.0123974	0.00586101	0.00406672	0.0567752	0.0553217	0.0753148
Pyroglutamate	0.0407637	0.0431597	0.0570443	0.0546752	0.0518927	0.0564816	1.79476	2.09692	2.63243	1.73093	1.84662	1.69338	0.117505	0.142096	0.170849	9.41446	7.892	8.14138
Pyrophosphate	0.345485	0.336821	0.351278	0.446263	0.513346	0.55573	4.97085	3.80784	2.92289	0.0913728	0.0738506	0.0629381	0.997098	0.912816	0.984089	0.683629	0.671233	0.620234
Pyruvate	0.00861883	0.00906847	0.00980109	0.000382307	0.000913189	0.00120216	0.20154	0.211353	0.228088	0.0658675	0.0697303	0.0701645	0.00242221	0.00217812	0.00200143	0.207911	0.194329	0.213373
Ribose	0.00116053	0	0.00265356	0.0019461	0	0.00246218	0.0363627	0.0613125	0.0607555	0	0	0	0.00421783	0.00388328	0.00570364	0.15188	0.13807	0.078892
Serine	0.0346256	0.0340915	0.0328456	0.0368213	0.0368648	0.0403661	1.72432	1.50877	1.47421	1.05741	0.975015	0.930982	0.0593809	0.0586134	0.0405456	3.26679	3.11119	3.01727
Squalene	0.0274949	0.0309569	0.0288436	0.0957191	0.104528	0.101836	0	0	0	0	0	0	0.0491609	0.0701193	0.0582974	0	0	0
Succinate	0.00142684	0.00148835	0.0014801	0.00222888	0.00226223	0.00235445	0.0739251	0.0717634	0.0719809	0.0999617	0.102127	0.0985343	0.000805488	0.000745917	0.000756589	0.0436982	0.0397579	0.0398843
Threonine	0.0596634	0.0547294	0.0607784	0.0738326	0.0749132	0.0749962	2.30378	2.15431	1.90163	1.77034	1.66448	1.51075	0.112706	0.0856866	0.0875281	2.70891	1.44643	1.37033
Trehalose	0.080045	0.0827936	0.0793085	0.425706	0.440618	0.410651	5.51	5.55624	5.00614	18.0493	18.0945	18.2651	0.144151	0.153981	0.151635	1.1681	1.41897	1.54635
Tyrosine	0.011647	0.00937957	0.0093262	0.0134528	0.0149649	0.011674	2.17551	2.10208	2.10695	2.20479	2.21162	2.16404	0.0199143	0.0188425	0.013433	5.83427	5.30088	5.25016
Uracil	0.00351084	0.00235028	0.00187405	0.00080329	0.000639768	0.000532664	0.246224	0.198223	0.201873	0.81458	0.380274	0.329974	0.00407857	0.00285368	0.0022621	1.7771	0.865225	0.845058
Uridine	0	0	0	0	0	0	0.567709	0.759378	0.67255	0.853345	0.823718	0.901671	0	0	0	3.3077	3.24207	3.17712
Valine	0.0191315	0.02013	0.0211126	0.0340643	0.0377225	0.0396679	1.09372	1.06586	1.17739	1.26299	1.38478	1.38268	0.0422566	0.043013	0.0363168	2.85117	2.70259	2.52556

## Sheet: WT Summary
Wild type matrix
Name	Mito_WT_1	Mito_WT_2	Mito_WT_3	Cyto_WT_1	Cyto_WT_2	Cyto_WT_3	Average_Mito_WT	Average_Cyto_WT
1-Methyl nicotinamide	0.00128718	0.00116311	0.00111264	0.0197312	0.0182533	0.016524	0.00118764	0.0181695
2-Ketoglutarate	0	0	0	0.00339421	0.00324665	0.00338691	0	0.00334259
2-Phosphoglycerate	0	0	0	0.118672	0.11649	0.0690487	0	0.101403
3-Phosphoglycerate	0.0172452	0.0179364	0.0179305	1.59398	1.58464	1.54061	0.0177041	1.57308
14-Demethyllanosterol	0.159693	0.135605	0.13984	0	0	0	0.145046	0
Adenine	0	0	0	0.0785255	0.0741348	0.075241	0	0.0759671
Adenosine	0.0263865	0.0303432	0.0288896	5.59396	6.2743	5.59637	0.0285398	5.82154
Alanine	0.0645128	0.0426099	0.00257739	2.84534	2.36991	1.69175	0.0365667	2.30234
Aminomalonic acid	0.00433323	0.00415407	0.00405079	0.042266	0.0529595	0.049139	0.00417936	0.0481215
AMP	0.011465	0.0133385	0.00796884	0.236656	0.246351	0.214144	0.0109241	0.232384
Asparagine	0	0	0	1.31181	0.868594	0.758926	0	0.979778
Aspartate	0.137489	0.119286	0.127503	6.65276	6.11188	4.61766	0.128093	5.7941
Citrate	0.0961615	0.0924892	0.0942404	3.86119	3.69764	3.6938	0.094297	3.75088
Citrulline	0	0	0	0.398759	0.311365	0.292012	0	0.334046
Cystathionine	0	0	0	1.11937	0.576307	1.18146	0	0.959043
Cysteine	0.00674654	0.00590288	0.00725861	0.291317	0.231326	0.180049	0.00663601	0.234231
D-Glycero-D-gulo-Heptose	0.0894702	0.0724082	0.0818032	0.774844	0.750848	0.710676	0.0812272	0.745456
Ergosterol	1.00596	1.0614	0.962965	0.057047	0.0599528	0.090713	1.01011	0.0692376
Fructose	0	0.00320458	0.00679086	0	0.0833326	0	0.00333181	0.0277775
Fumarate	0.00132321	0.00118644	0.00111354	0.0375987	0.0338924	0.0344846	0.00120773	0.0353252
Galactinol	0	0	0	0.114053	0.113263	0.122931	0	0.116749
Gluconic acid	0.00807134	0.00768336	0	0.339872	0.307812	0.29593	0.00525157	0.314538
Glucose	0.0592852	0.0594673	0.056459	0.833047	1.37149	0.519971	0.0584038	0.90817
Mannose-6P	0	0	0	0.11768	0.159214	0.143623	0	0.140172
Glutamate	0.405006	0.367316	0.373567	27.8801	21.4489	24.5795	0.381963	24.6362
Glutamine	0	0	0	0.356701	0.511508	0.465795	0	0.444668
Glyceric acid	0.00350063	0.00342722	0.00310797	0.246925	0.215547	0.222629	0.00334527	0.228367
Glycerol	0.00382941	0.00552337	0.00542844	0.0321957	0.0263031	0.0250216	0.00492707	0.0278401
Glycerolphosphate	0.127644	0.128193	0.134539	0.66072	0.560503	0.499856	0.130125	0.573693
Glycine	0.0726364	0.0720841	0.0481412	5.79187	4.73948	4.22435	0.0642872	4.91857
Glycolic acid	0.0106863	0.0100337	0.0115176	0.475997	0.341696	0.330926	0.0107459	0.382873
Histidine	0	0	0	1.24452	0.753678	1.12997	0	1.04272
Homoserine	0	0	0	0.0174755	0.0170206	0.0166831	0	0.0170598
Hydroxybutyric acid	0	0	0	0.0408912	0.0409014	0.0280882	0	0.0366269
Hydroxyglutaric acid	0.000373428	0.000347512	0.000339676	0.00842425	0.00820448	0.00770978	0.000353539	0.00811284
Isoleucine	0	0.00734261	0.0102258	1.18334	1.27682	1.29053	0.00585613	1.25023
Isopropylmalate	0.0188366	0.0214808	0.0220421	2.06849	1.82731	1.78133	0.0207865	1.89238
Lactate	0.00709911	0.01034	0.0048532	0.114035	0.0474194	0.081004	0.00743079	0.0808196
Lanosterol	0.113083	0.113769	0.124537	0	0	0	0.117129	0
Leucine	0.00454411	0.0129649	0.0146738	1.76338	1.80347	1.74357	0.0107276	1.77014
Lysine	0.562525	0.421302	0.505754	1.65652	1.67557	1.73596	0.496527	1.68935
Malate	0.0124694	0.0109048	0.0101455	1.87761	1.6321	1.6859	0.0111733	1.73187
Methionine	0	0	0	0.0642691	0.0780468	0.205463	0	0.115926
Methionine sulfoxide	0	0	0	0	0.0205123	0	0	0.00683745
Monopalmitin	0.00738079	0.00976926	0.0107472	0	0	0	0.00929908	0
Myo-Inositol	0.346184	0.329269	0.366248	2.51871	2.4254	2.38873	0.347234	2.44428
Myo-Inositol-P	0.0305827	0.0177523	0.0323071	0	0	0	0.0268807	0
Myristic acid	0.0689981	0.0699858	0.0718054	0	0	0	0.0702631	0
Nicotinic acid	0.00950235	0.0107429	0.00892146	0.126511	0.115907	0.125863	0.00972222	0.122761
Oleic acid	0.266146	0.240108	0.314637	0	0	0	0.27363	0
Ornithine	0.0259473	0.0540951	0.0346353	6.58875	6.21925	4.71397	0.0382259	5.84066
Orotic acid	0.0785374	0.0711171	0.0833534	7.24645	6.92476	7.10154	0.0776693	7.09092
Palmitic acid	0.392752	0.460234	0.506696	0.183747	0.237699	0.233515	0.453227	0.218321
Palmitoleic acid	0.77757	0.753792	0.869743	0.780025	0.649454	0.695181	0.800368	0.70822
PEP	0	0	0	0.0116655	0.0114291	0.0111496	0	0.0114148
Phenylalanine	0.028312	0.0234655	0.0252173	3.76089	3.38398	2.43859	0.0256649	3.19448
Phytosphingosine	0.0156951	0.0165085	0.0123498	0	0	0	0.0148512	0
Porphine	0.184912	0.185605	0.176262	0.0657907	0.0715201	0.12101	0.18226	0.0861068
Proline	0.0123974	0.00586101	0.00406672	0.0567752	0.0553217	0.0753148	0.0074417	0.0624706
Pyroglutamate	0.117505	0.142096	0.170849	9.41446	7.892	8.14138	0.143483	8.48262
Pyrophosphate	0.997098	0.912816	0.984089	0.683629	0.671233	0.620234	0.964668	0.658365
Pyruvate	0.00242221	0.00217812	0.00200143	0.207911	0.194329	0.213373	0.00220059	0.205205
Ribose	0.00421783	0.00388328	0.00570364	0.15188	0.13807	0.078892	0.00460158	0.122947
Serine	0.0593809	0.0586134	0.0405456	3.26679	3.11119	3.01727	0.0528466	3.13175
Squalene	0.0491609	0.0701193	0.0582974	0	0	0	0.0591925	0
Succinate	0.000805488	0.000745917	0.000756589	0.0436982	0.0397579	0.0398843	0.000769331	0.0411135
Threonine	0.112706	0.0856866	0.0875281	2.70891	1.44643	1.37033	0.095307	1.84189
Trehalose	0.144151	0.153981	0.151635	1.1681	1.41897	1.54635	0.149922	1.37781
Tyrosine	0.0199143	0.0188425	0.013433	5.83427	5.30088	5.25016	0.0173966	5.46177
Uracil	0.00407857	0.00285368	0.0022621	1.7771	0.865225	0.845058	0.00306478	1.16246
Uridine	0	0	0	3.3077	3.24207	3.17712	0	3.2423
Valine	0.0422566	0.043013	0.0363168	2.85117	2.70259	2.52556	0.0405288	2.69311
Sum	6.10807	5.90618	6.1005	116.138	102.332	98.7882

## Sheet: WT-Fig.2
Average and SD of WT data matrix (Fig. 2)
Name	Mito_WT_1	Mito_WT_2	Mito_WT_3	Cyto_WT_1	Cyto_WT_2	Cyto_WT_3		Average_Mito_WT	STDEV_Mito_WT	Average_Cyto_WT	STDEV_Cyto_WT
2-Ketoglutarate	0	0	0	2.92257e-05	3.17266e-05	3.42846e-05		0	0	3.17456e-05	2.5295e-06
PEP	0	0	0	0.000100445	0.000111686	0.000112864		0	0	0.000108332	6.85534e-06
Homoserine	0	0	0	0.000150472	0.000166327	0.000168878		0	0	0.000161892	9.97245e-06
Methionine sulfoxide	0	0	0	0	0.000200449	0		0	0	6.68162e-05	0.000115729
Hydroxybutyric acid	0	0	0	0.000352092	0.000399693	0.000284327		0	0	0.000345371	5.79757e-05
Adenine	0	0	0	0.000676139	0.000724453	0.000761639		0	0	0.000720744	4.28707e-05
Methionine	0	0	0	0.000553385	0.000762681	0.00207983		0	0	0.00113197	0.000827518
Galactinol	0	0	0	0.000982044	0.00110682	0.00124439		0	0	0.00111108	0.000131223
2-Phosphoglycerate	0	0	0	0.00102182	0.00113835	0.000698956		0	0	0.00095304	0.000227626
Mannose-6P	0	0	0	0.00101327	0.00155586	0.00145385		0	0	0.00134099	0.000288359
Citrulline	0	0	0	0.00343349	0.00304269	0.00295594		0	0	0.00314404	0.000254398
Glutamine	0	0	0	0.00307135	0.0049985	0.00471508		0	0	0.00426165	0.00104052
Cystathionine	0	0	0	0.00963824	0.00563173	0.0119595		0	0	0.00907649	0.00320106
Asparagine	0	0	0	0.0112953	0.00848799	0.00768235		0	0	0.00915521	0.00189663
Uridine	0	0	0	0.0284808	0.0316818	0.032161		0	0	0.0307745	0.00200084
Histidine	0	0	0	0.0107159	0.00736501	0.0114383		0	0	0.00983975	0.00217341
Monopalmitin	0.00120837	0.00165407	0.00176169	0	0	0		0.00154138	0.000293373	0	0
Phytosphingosine	0.00256957	0.00279513	0.00202439	0	0	0		0.00246303	0.000396264	0	0
Myo-Inositol-P	0.00500693	0.00300572	0.0052958	0	0	0		0.00443615	0.00124718	0	0
Myristic acid	0.0112962	0.0118496	0.0117704	0	0	0		0.0116387	0.000299257	0	0
Squalene	0.00804851	0.0118722	0.00955616	0	0	0		0.00982562	0.00192603	0	0
Lanosterol	0.0185137	0.0192626	0.0204142	0	0	0		0.0193968	0.000957311	0	0
14-Demethyllanosterol	0.0261446	0.0229598	0.0229227	0	0	0		0.024009	0.00184957	0	0
Oleic acid	0.0435728	0.0406536	0.0515756	0	0	0		0.0452674	0.00565472	0	0
Hydroxyglutaric acid	6.11368e-05	5.88387e-05	5.568e-05	7.25365e-05	8.0175e-05	7.80435e-05		5.85518e-05	2.73968e-06	7.69183e-05	3.94161e-06
Succinate	0.000131873	0.000126294	0.000124021	0.000376261	0.000388518	0.000403735		0.000127396	4.04025e-06	0.000389505	1.37638e-05
1-Methyl nicotinamide	0.000210734	0.00019693	0.000182384	0.000169894	0.000178373	0.000167267		0.000196683	1.41763e-05	0.000171845	5.80391e-06
Fumarate	0.000216633	0.000200882	0.000182532	0.000323741	0.0003312	0.000349076		0.000200016	1.70671e-05	0.000334672	1.30197e-05
Pyruvate	0.000396559	0.000368786	0.000328076	0.00179021	0.001899	0.00215991		0.000364474	3.44444e-05	0.00194971	0.000189994
Uracil	0.000667734	0.000483169	0.000370805	0.0153016	0.00845506	0.00855424		0.000507236	0.000149921	0.0107703	0.00392452
Fructose	0	0.00054258	0.00111316	0	0.000814334	0		0.000551915	0.000556641	0.000271445	0.000470156
Glyceric acid	0.000573115	0.000580277	0.000509461	0.00212614	0.00210635	0.0022536		0.000554284	3.89829e-05	0.00216203	7.99207e-05
Ribose	0.000690534	0.000657494	0.000934947	0.00130776	0.00134923	0.000798598		0.000760991	0.000151553	0.00115186	0.000306637
Aminomalonic acid	0.000709427	0.000703342	0.000664009	0.000363928	0.000517526	0.000497417		0.000692259	2.46537e-05	0.000459624	8.34823e-05
Glycerol	0.000626943	0.000935184	0.000889835	0.000277219	0.000257036	0.000253286		0.00081732	0.000166424	0.000262514	1.28725e-05
Proline	0.00202967	0.000992352	0.00066662	0.000488859	0.000540609	0.000762387		0.00122955	0.00071181	0.000597285	0.000145305
Cysteine	0.00110453	0.00099944	0.00118984	0.00250836	0.00226054	0.00182258		0.00109794	9.537e-05	0.00219716	0.00034726
Isoleucine	0	0.00124321	0.00167622	0.0101891	0.0124772	0.0130636		0.000973142	0.000870131	0.01191	0.00151891
Gluconic acid	0.00132142	0.0013009	0	0.00292644	0.00300797	0.0029956		0.000874108	0.000757069	0.00297667	4.39349e-05
Glycolic acid	0.00174954	0.00169885	0.00188797	0.00409855	0.00333909	0.00334985		0.00177879	9.78933e-05	0.00359583	0.0004354
Lactate	0.00116225	0.00175071	0.000795541	0.000981895	0.000463387	0.000819977		0.00123617	0.000481858	0.000755086	0.000265275
Nicotinic acid	0.0015557	0.00181892	0.00146241	0.00108932	0.00113266	0.00127407		0.00161234	0.000184878	0.00116535	9.66194e-05
Malate	0.00204146	0.00184634	0.00166307	0.016167	0.015949	0.0170658		0.00185029	0.00018923	0.016394	0.000591994
AMP	0.00187702	0.00225839	0.00130626	0.00203771	0.00240737	0.00216771		0.00181389	0.000479196	0.00220426	0.000187519
Leucine	0.000743952	0.00219515	0.00240534	0.0151835	0.0176237	0.0176495		0.00178148	0.00090465	0.0168189	0.00141638
3-Phosphoglycerate	0.00282335	0.00303688	0.00293919	0.0137249	0.0154853	0.0155951		0.00293314	0.000106897	0.0149351	0.0010495
Tyrosine	0.00326032	0.0031903	0.00220194	0.0502356	0.0518007	0.0531456		0.00288419	0.000591879	0.0517273	0.00145639
Isopropylmalate	0.00308389	0.003637	0.00361316	0.0178106	0.0178567	0.0180318		0.00344469	0.000312685	0.0178997	0.000116694
Phenylalanine	0.00463518	0.00397304	0.00413364	0.0323829	0.0330686	0.024685		0.00424728	0.000345388	0.0300455	0.00465496
Adenosine	0.00431994	0.00513752	0.00473561	0.0481665	0.061313	0.0566502		0.00473103	0.00040881	0.0553766	0.00666518
Alanine	0.0105619	0.00721446	0.000422488	0.0244996	0.023159	0.0171251		0.00606628	0.00516629	0.0215946	0.00392832
Valine	0.00691815	0.00728271	0.00595308	0.0245498	0.02641	0.0255654		0.00671798	0.000687049	0.0255084	0.000931387
Ornithine	0.00424804	0.00915907	0.00567746	0.056732	0.0607751	0.0477179		0.00636152	0.00252597	0.055075	0.00668443
Serine	0.00972171	0.00992407	0.00664627	0.0281285	0.0304028	0.0305428		0.00876402	0.00183681	0.0296914	0.00135528
Glucose	0.00970604	0.0100686	0.0092548	0.0071729	0.0134023	0.00526349		0.00967649	0.000407723	0.00861291	0.00425623
Orotic acid	0.012858	0.0120411	0.0136634	0.0623952	0.0676695	0.0718865		0.0128542	0.000811125	0.067317	0.00475549
Glycine	0.0118919	0.0122048	0.00789135	0.0498705	0.0463147	0.0427617		0.0106627	0.00240515	0.0463156	0.00355443
D-Glycero-D-gulo-Heptose	0.0146479	0.0122597	0.0134093	0.00667175	0.00733736	0.00719393		0.013439	0.00119434	0.00706768	0.000350305
Threonine	0.018452	0.014508	0.0143477	0.0233249	0.0141347	0.0138713		0.0157692	0.00232476	0.0171103	0.00538363
Citrate	0.0157433	0.0156597	0.015448	0.0332466	0.0361337	0.0373911		0.015617	0.000152253	0.0355905	0.00212498
Aspartate	0.0225094	0.0201967	0.0209004	0.0572832	0.0597259	0.046743		0.0212022	0.00118548	0.0545841	0.00689949
Glycerolphosphate	0.0208976	0.0217048	0.0220538	0.00568909	0.00547729	0.00505988		0.0215521	0.000593022	0.00540875	0.000320156
Pyroglutamate	0.0192376	0.0240589	0.0280057	0.0810626	0.0771214	0.0824125		0.0237674	0.00439134	0.0801989	0.00274927
Trehalose	0.0236001	0.0260711	0.0248562	0.0100578	0.0138663	0.0156532		0.0248424	0.00123557	0.0131925	0.00285791
Porphine	0.0302734	0.0314256	0.028893	0.000566487	0.000698901	0.00122494		0.0301973	0.001268	0.00083011	0.000348284
Myo-Inositol	0.0566765	0.0557499	0.0600357	0.0216872	0.0237012	0.0241803		0.0574874	0.00225503	0.0231896	0.00132297
Glutamate	0.0663067	0.0621919	0.0612354	0.24006	0.2096	0.24881		0.0632446	0.00269457	0.232824	0.0205822
Lysine	0.0920953	0.0713323	0.0829037	0.0142634	0.0163738	0.0175725		0.0821104	0.0104042	0.0160699	0.00167538
Palmitic acid	0.0643004	0.0779241	0.083058	0.00158215	0.00232282	0.0023638		0.0750942	0.00969373	0.00208959	0.000439934
Palmitoleic acid	0.127302	0.127628	0.142569	0.00671635	0.00634653	0.00703709		0.1325	0.00872198	0.00669999	0.000345569
Pyrophosphate	0.163243	0.154553	0.161313	0.00588635	0.00655936	0.00627842		0.159703	0.00456324	0.00624137	0.000338031
Ergosterol	0.164694	0.17971	0.15785	0.0004912	0.000585864	0.000918258		0.167418	0.0111819	0.000665107	0.000224286

## Sheet: Fold change to WT-Fig.3,4
Fold change to WT(applied to MetaboAnalyst, Fig. 3,4)
Name	Mito_atp4_1	Mito_atp4_2	Mito_atp4_3	Mito_sdh2_1	Mito_sdh2_2	Mito_sdh2_3	Cyto_atp4_1	Cyto_atp4_2	Cyto_atp4_3	Cyto_sdh2_1	Cyto_sdh2_2	Cyto_sdh2_3	Mito_WT_1	Mito_WT_2	Mito_WT_3	Cyto_WT_1	Cyto_WT_2	Cyto_WT_3
Label	Mt_atp4	Mt_atp4	Mt_atp4	Mt_sdh2	Mt_sdh2	Mt_sdh2	MT_WT	MT_WT	MT_WT	PMS_atp4	PMS_atp4	PMS_atp4	PMS_sdh2	PMS_sdh2	PMS_sdh2	PMS_WT	PMS_WT	PMS_WT
1-Methyl nicotinamide	0.240154	0.22056	0.269189	2.17154	2.26343	2.18399	1.08381	0.979342	0.936847	0.427659	0.426288	0.413945	0.518801	0.505798	0.504688	1.08595	1.00461	0.909438
2-Ketoglutarate	#DIV/0!	#DIV/0!	#DIV/0!	#DIV/0!	#DIV/0!	#DIV/0!	#DIV/0!	#DIV/0!	#DIV/0!	0.574098	0.557666	0.577005	0.230855	0.22293	0.210241	1.01544	0.971298	1.01326
2-Phosphoglycerate	#DIV/0!	#DIV/0!	#DIV/0!	#DIV/0!	#DIV/0!	#DIV/0!	#DIV/0!	#DIV/0!	#DIV/0!	0	0	0	0.282507	0.292454	0.305435	1.17029	1.14877	0.680931
3-Phosphoglycerate	0	0	0	0.280103	0.274671	0.319827	0.974083	1.01312	1.01279	0.0621401	0.0491542	0.0699452	0.22417	0.237912	0.266829	1.01329	1.00735	0.97936
14-Demethyllanosterol	0.208486	0.239072	0.173583	0.204063	0.209292	0.202989	1.10098	0.934908	0.964108	#DIV/0!	#DIV/0!	#DIV/0!	#DIV/0!	#DIV/0!	#DIV/0!	#DIV/0!	#DIV/0!	#DIV/0!
Adenine	#DIV/0!	#DIV/0!	#DIV/0!	#DIV/0!	#DIV/0!	#DIV/0!	#DIV/0!	#DIV/0!	#DIV/0!	0.48073	0.312765	0.638134	1.10009	0.580167	0.553416	1.03368	0.975881	0.990442
Adenosine	0.233905	0.301837	0.29104	0.292948	0.346248	0.319828	0.924553	1.06319	1.01226	0.526004	0.536354	0.498849	0.633045	0.593827	0.603861	0.960907	1.07777	0.961321
Alanine	1.50924	1.61752	1.64956	1.46446	1.49124	1.64995	1.76425	1.16527	0.0704846	0.905996	0.870357	0.75307	0.726893	0.726471	0.649278	1.23585	1.02935	0.734799
Aminomalonic acid	1.10462	1.0343	1.1246	0.911388	1.01334	0.884445	1.03682	0.993947	0.969236	1.42279	1.48942	1.6183	0.693694	0.841481	0.469604	0.878318	1.10054	1.02114
AMP	0	0	0	1.04603	1.16977	1.05835	1.04951	1.22101	0.729473	0.0941055	0.121032	0.11987	0.205985	0.27888	0.222009	1.01838	1.0601	0.921511
Asparagine	#DIV/0!	#DIV/0!	#DIV/0!	#DIV/0!	#DIV/0!	#DIV/0!	#DIV/0!	#DIV/0!	#DIV/0!	0.565139	0.503835	0.345107	0.419604	0.467161	0.431334	1.33889	0.886522	0.77459
Aspartate	0.560224	0.533703	0.48514	0.635062	0.646601	0.647924	1.07336	0.931246	0.995398	0.379954	0.380618	0.463021	0.583025	0.476748	0.506322	1.1482	1.05485	0.796959
Citrate	0.783587	0.751989	0.787997	0	0	0	1.01977	0.980828	0.999399	0.893379	0.875101	0.896155	0	0	0	1.02941	0.985807	0.984782
Citrulline	#DIV/0!	#DIV/0!	#DIV/0!	#DIV/0!	#DIV/0!	#DIV/0!	#DIV/0!	#DIV/0!	#DIV/0!	0.41002	0.291922	0.262066	0.60905	0.553483	0.475165	1.19373	0.932104	0.874168
Cystathionine	#DIV/0!	#DIV/0!	#DIV/0!	#DIV/0!	#DIV/0!	#DIV/0!	#DIV/0!	#DIV/0!	#DIV/0!	0.139	0.123037	0.130828	0.787424	0.724301	0.690923	1.16717	0.600919	1.23191
Cysteine	0	0	0	0.432238	0.485169	0	1.01666	0.889522	1.09382	0.412868	0.4127	0.278764	0.265265	0.247327	0.172441	1.24372	0.9876	0.768683
D-Glycero-D-gulo-Heptose	0	0	0	0.693151	0.613545	0.552832	1.10148	0.891428	1.00709	0.583042	0.591866	0.545536	0.491293	0.395436	0	1.03942	1.00723	0.953344
Ergosterol	1.43121	1.47274	1.30564	1.39279	1.33639	1.22267	0.995893	1.05078	0.953327	6.15745	6.15861	5.98189	4.40824	4.11965	4.33603	0.823931	0.865899	1.31017
Fructose	0	0	0	0	0	0	0	0.961812	2.03819	1.40261	0	0	2.68123	0	1.76911	0	3	0
Fumarate	0.93934	0.77912	0.909859	0.261621	0.238834	0.227795	1.09562	0.982374	0.922008	0.457536	0.426154	0.550567	0.153743	0.151591	0.167224	1.06436	0.959439	0.976204
Galactinol	#DIV/0!	#DIV/0!	#DIV/0!	#DIV/0!	#DIV/0!	#DIV/0!	#DIV/0!	#DIV/0!	#DIV/0!	1.31425	1.371	1.35143	1.45401	1.48114	1.42689	0.976906	0.970145	1.05295
Gluconic acid	0	0	0	0	0	0	1.53694	1.46306	0	0.355165	0.345153	0.341311	0.163118	0.130433	0.106847	1.08054	0.978615	0.940842
Glucose	0.745422	0.724816	0.756239	1.86938	2.00846	1.88403	1.01509	1.01821	0.9667	3.74245	3.71503	3.57031	4.46694	4.45364	4.44386	0.917281	1.51017	0.572548
Mannose-6P	#DIV/0!	#DIV/0!	#DIV/0!	#DIV/0!	#DIV/0!	#DIV/0!	#DIV/0!	#DIV/0!	#DIV/0!	0.253621	0.244928	0.243643	0.756571	0.959443	0.808433	0.839536	1.13585	1.02462
Glutamate	0.329469	0.306855	0.339895	0.26198	0.340553	0.345959	1.06033	0.961655	0.978018	0.290881	0.273868	0.251375	0.275361	0.25842	0.265596	1.13167	0.870626	0.997702
Glutamine	#DIV/0!	#DIV/0!	#DIV/0!	#DIV/0!	#DIV/0!	#DIV/0!	#DIV/0!	#DIV/0!	#DIV/0!	0	0	0	0.180018	0.1837	0.253644	0.802175	1.15031	1.04751
Glyceric acid	0.2228	0.337597	0.281285	0.475352	0.556961	0.497774	1.04644	1.0245	0.929063	0.220656	0.198067	0.256437	0.338711	0.297216	0.31551	1.08126	0.943862	0.974874
Glycerol	0.159205	0.210641	0.243759	0.0813805	0.1019	0.11152	0.777218	1.12102	1.10176	2.66075	2.64303	2.43148	1.8389	1.83161	1.78734	1.15645	0.94479	0.898761
Glycerolphosphate	0.616984	0.62015	0.711721	1.19499	1.22053	1.27926	0.980933	0.985146	1.03392	0.819273	0.732313	0.672093	0.503756	0.499007	0.465253	1.1517	0.977008	0.871296
Glycine	1.05215	1.0025	1.09455	0.436192	0.437239	0.372766	1.12987	1.12128	0.748845	0.65952	0.510743	0.211825	0.516018	0.350636	0.221556	1.17755	0.96359	0.858858
Glycolic acid	0.911623	0.939486	0.928842	0.784602	0.715965	0.736823	0.994458	0.933728	1.07181	0.504171	0.618171	0.683287	0.876335	0.621506	0.606619	1.24322	0.892453	0.864322
Histidine	#DIV/0!	#DIV/0!	#DIV/0!	#DIV/0!	#DIV/0!	#DIV/0!	#DIV/0!	#DIV/0!	#DIV/0!	0	0	0	0	0	0	1.19353	0.722797	1.08367
Homoserine	#DIV/0!	#DIV/0!	#DIV/0!	#DIV/0!	#DIV/0!	#DIV/0!	#DIV/0!	#DIV/0!	#DIV/0!	0.847607	0.37726	0.285413	0.935295	0.948117	0.738648	1.02437	0.997708	0.977923
Hydroxybutyric acid	#DIV/0!	#DIV/0!	#DIV/0!	#DIV/0!	#DIV/0!	#DIV/0!	#DIV/0!	#DIV/0!	#DIV/0!	0.489185	0.397656	0.470986	0.524208	0.542982	0.557926	1.11642	1.1167	0.766872
Hydroxyglutaric acid	2.39557	2.26582	2.45994	0.365506	0.677117	0.70578	1.05626	0.982954	0.960789	5.72063	5.57454	5.76212	0.963649	0.997606	0.966511	1.03839	1.0113	0.950318
Isoleucine	0	0	0.228796	0	0	0.917005	0	1.25383	1.74617	0.255213	0.268981	0.313648	0.332606	0.378888	0.405514	0.946497	1.02127	1.03223
Isopropylmalate	0	0	0.186252	0.391848	0.43694	0.510665	0.906195	1.0334	1.0604	0.182361	0.211655	0.200817	0.264644	0.282538	0.262346	1.09306	0.965618	0.941318
Lactate	4.0457	4.08807	4.36469	0.539711	0	0	0.955365	1.39151	0.653121	48.7688	52.6824	50.5884	2.25072	1.93852	1.9171	1.41099	0.586732	1.00228
Lanosterol	1.6066	1.66862	1.4628	1.62216	1.84513	1.53019	0.965453	0.971307	1.06324	#DIV/0!	#DIV/0!	#DIV/0!	#DIV/0!	#DIV/0!	#DIV/0!	#DIV/0!	#DIV/0!	#DIV/0!
Leucine	0	0.399971	0.530904	0.521232	0.575285	0.813254	0.423591	1.20856	1.36785	0.341171	0.386548	0.408707	0.300872	0.318142	0.357381	0.996182	1.01883	0.984989
Lysine	0.550979	0.578036	0.660775	0.709986	0.634978	0.68422	1.13292	0.848497	1.01858	1.36334	1.66589	2.13902	0.907236	0.995329	0.999155	0.980567	0.991844	1.02759
Malate	0.987537	0.923838	0.994285	0	0	0	1.116	0.975976	0.908019	0.14473	0.140543	0.148483	0	0	0	1.08415	0.94239	0.973459
Methionine	#DIV/0!	#DIV/0!	#DIV/0!	#DIV/0!	#DIV/0!	#DIV/0!	#DIV/0!	#DIV/0!	#DIV/0!	0.254483	0	0	0.216136	0.26829	0	0.554397	0.673246	1.77236
Methionine sulfoxide	#DIV/0!	#DIV/0!	#DIV/0!	#DIV/0!	#DIV/0!	#DIV/0!	#DIV/0!	#DIV/0!	#DIV/0!	0	0	0	0	0	0	0	3	0
Monopalmitin	0.418235	0.466866	0.608327	0.707773	0.837277	0.937738	0.793711	1.05056	1.15573	#DIV/0!	#DIV/0!	#DIV/0!	#DIV/0!	#DIV/0!	#DIV/0!	#DIV/0!	#DIV/0!	#DIV/0!
Myo-Inositol	0.293466	0.287202	0.329273	1.07682	1.07406	1.116	0.996977	0.948264	1.05476	0.381184	0.369481	0.386682	0.553736	0.556252	0.562826	1.03045	0.992276	0.977273
Myo-Inositol-P	0.784522	1.21231	0.633767	0.747252	1.15945	0.852775	1.13772	0.660412	1.20187	#DIV/0!	#DIV/0!	#DIV/0!	#DIV/0!	#DIV/0!	#DIV/0!	#DIV/0!	#DIV/0!	#DIV/0!
Myristic acid	0.188447	0.180835	0.27279	0.374093	0.380708	0.378756	0.981997	0.996054	1.02195	#DIV/0!	#DIV/0!	#DIV/0!	#DIV/0!	#DIV/0!	#DIV/0!	#DIV/0!	#DIV/0!	#DIV/0!
Nicotinic acid	0.000688134	0	0.0943417	0.103204	0.148706	0.172852	0.977384	1.10498	0.917636	0.408876	0.386199	0.438373	0.832456	0.872989	0.845902	1.03055	0.944174	1.02527
Oleic acid	1.15105	1.10907	1.16527	1.52779	1.47083	1.55455	0.972648	0.87749	1.14986	#DIV/0!	#DIV/0!	#DIV/0!	#DIV/0!	#DIV/0!	#DIV/0!	#DIV/0!	#DIV/0!	#DIV/0!
Ornithine	0.396621	0.305406	0.631312	0.275197	0.46588	0.416857	0.678789	1.41514	0.906069	0.196694	0.23028	0.305197	0.435759	0.326108	0.359617	1.12808	1.06482	0.807096
Orotic acid	0.900027	0.849243	0.863896	0.887167	0.903304	0.974095	1.01118	0.91564	1.07318	0.577175	0.567716	0.579781	0.60695	0.610072	0.604808	1.02193	0.976568	1.0015
Palmitic acid	0.814671	0.791977	1.02607	1.55625	1.58043	1.60272	0.866567	1.01546	1.11797	1.62069	1.70735	1.74708	2.39696	2.25486	2.26072	0.841641	1.08876	1.0696
Palmitoleic acid	0.760941	0.751066	0.793021	1.28163	1.27102	1.30897	0.971515	0.941806	1.08668	1.86119	1.71831	1.76796	1.35637	1.23305	1.27065	1.10139	0.917023	0.981589
PEP	#DIV/0!	#DIV/0!	#DIV/0!	#DIV/0!	#DIV/0!	#DIV/0!	#DIV/0!	#DIV/0!	#DIV/0!	0.0797615	0.0667631	0.0692659	0.201295	0.203508	0.203735	1.02197	1.00126	0.976774
Phenylalanine	0.583669	0.544041	0.584216	0.790392	0.83703	0.761099	1.10314	0.914302	0.982558	0.54787	0.454695	0.437448	0.43863	0.437094	0.417913	1.17731	1.05932	0.763374
Phytosphingosine	0.753914	1.03535	0.839795	0.908946	1.07305	1.01882	1.05683	1.1116	0.83157	#DIV/0!	#DIV/0!	#DIV/0!	#DIV/0!	#DIV/0!	#DIV/0!	#DIV/0!	#DIV/0!	#DIV/0!
Porphine	0.50825	0.487052	0.570708	0.560342	0.551304	0.607818	1.01455	1.01835	0.967091	1.25118	1.11416	1.60891	1.37703	1.60738	1.57599	0.764059	0.830597	1.40534
Proline	1.30032	0.887401	0.653108	0.84233	1.09626	0.945027	1.66593	0.78759	0.546477	1.11424	0.50323	0.362549	0.253731	0.198752	0.346005	0.908831	0.885564	1.20561
Pyroglutamate	0.284101	0.3008	0.397568	0.381057	0.361664	0.393646	0.818943	0.990332	1.19073	0.211582	0.247202	0.310333	0.204056	0.217695	0.199629	1.10985	0.930374	0.959773
Pyrophosphate	0.358139	0.349157	0.364144	0.462608	0.532148	0.576084	1.03362	0.946249	1.02013	7.5503	5.78378	4.43962	0.138787	0.112173	0.0955976	1.03837	1.01955	0.942081
Pyruvate	3.91661	4.12093	4.45385	0.17373	0.414976	0.54629	1.10071	0.989791	0.909498	0.982142	1.02996	1.11151	0.320985	0.339809	0.341925	1.01319	0.947001	1.03981
Ribose	0.252203	0	0.576662	0.42292	0	0.535071	0.916604	0.843901	1.2395	0.295758	0.498689	0.494159	0	0	0	1.23533	1.123	0.641674
Serine	0.655209	0.645103	0.621527	0.696757	0.69758	0.763834	1.12365	1.10912	0.767232	0.550593	0.481765	0.470731	0.33764	0.311332	0.297272	1.04312	0.993434	0.963445
Squalene	0.464499	0.522986	0.487285	1.61708	1.7659	1.72041	0.830526	1.1846	0.984877	#DIV/0!	#DIV/0!	#DIV/0!	#DIV/0!	#DIV/0!	#DIV/0!	#DIV/0!	#DIV/0!	#DIV/0!
Succinate	1.85464	1.9346	1.92388	2.89716	2.94051	3.06039	1.047	0.969566	0.983437	1.79808	1.7455	1.75079	2.43136	2.48403	2.39664	1.06287	0.967029	0.970103
Threonine	0.626013	0.574243	0.637711	0.774682	0.786019	0.786891	1.18256	0.899059	0.91838	1.25077	1.16962	1.03243	0.961152	0.903678	0.820217	1.47072	0.785297	0.743978
Trehalose	0.53391	0.552244	0.528997	2.83951	2.93897	2.73909	0.961505	1.02707	1.01142	3.99911	4.03267	3.63341	13.1	13.1329	13.2566	0.847794	1.02988	1.12233
Tyrosine	0.669501	0.539162	0.536094	0.773302	0.860223	0.671049	1.14472	1.08312	0.772161	0.398315	0.384871	0.385763	0.403676	0.404928	0.396217	1.0682	0.970543	0.961256
Uracil	1.14554	0.766865	0.611479	0.262103	0.208748	0.173802	1.33079	0.931121	0.738093	0.211813	0.17052	0.17366	0.700738	0.327129	0.283859	1.52874	0.744305	0.726957
Uridine	#DIV/0!	#DIV/0!	#DIV/0!	#DIV/0!	#DIV/0!	#DIV/0!	#DIV/0!	#DIV/0!	#DIV/0!	0.175094	0.23421	0.20743	0.263191	0.254054	0.278096	1.02017	0.99993	0.979898
Valine	0.472047	0.496683	0.520928	0.840496	0.930759	0.978758	1.04263	1.0613	0.896073	0.406117	0.395772	0.437188	0.46897	0.514196	0.513416	1.05869	1.00352	0.937787

[truncated: 2 more sheets: Fig. 5, ANOVA]
